# Supplementary material for: Sub-fertility in crossbred bulls: deciphering testicular level transcriptomic alterations between zebu (Bos indicus) and crossbred (Bos taurus x Bos indicus) bulls
Source: BMC Genomics. 2020 Jul 21;21:502. doi: 10.1186/s12864-020-06907-1 (PMC7372791; doi:10.1186/s12864-020-06907-1)
Supplement: Supplementary file 9 — Additional file 9. List of differentially expressed transcripts between Zebu and crossbred bull testis (1.5-fold change) [file 12864_2020_6907_MOESM9_ESM.xlsx]

## Sheet: Differentially expressed (1.5)
ProbeName	Fold_Group5_Indigenous	Fold_group6_Crossbred	GeneSymbol	EntrezGeneID	GenbankAccession	GeneName
A_73_116386	0	9.6812	XKRX	524975	XM_603316	XK, Kell blood group complex subunit-related, X-linked
A_73_114835	0	8.83927	ARR3	281011	NM_173994	arrestin 3, retinal (X-arrestin)
A_73_P057671	0	8.30668	C7H5orf46	614113	BC102132	hypothetical protein LOC614113
A_73_120328	0	8.02362	OR52K1	513682	XM_591409	olfactory receptor, family 52, subfamily K, member 1
A_73_P489563	0	8.01847	LOC100140710	100140710	XM_002695009	similar to fel d I chain 1 precursor with leader B
A_73_P045811	0	7.8134	OR12D2	510775	NM_001098382	olfactory receptor, family 12, subfamily D, member 2
A_73_P493854	0	7.44789	LOC783978	783978	XM_001252417	family with sequence similarity 126, member A
A_73_P488138	0	7.14024	LOC788626	788626	XM_001255629	similar to hCG1811267
A_73_100411	0	6.84172	IL12RB2	282452	NM_174645	interleukin 12 receptor, beta 2
A_73_110341	0	6.76161	MAP6	518794	XM_864911	microtubule-associated protein 6
A_73_107564	0	6.30381	LOC509267	509267	XM_586199	similar to olfactory receptor Olr1158
A_73_P492598	0	6.1247	OR5K3	783777	XM_001252270	olfactory receptor, family 5, subfamily K, member 3
A_73_117411	0	5.92182	ELK4	540309	NM_001081612	ELK4, ETS-domain protein (SRF accessory protein 1)
A_73_P101146	0	5.89379	LOC404062	404062	AF109697	immunoglobin light chain VJ region
A_73_103890	0	5.77463	LOC524810	524810	BC140642	IgM
A_73_P053581	0	5.74092	LOC790152	790152	XM_001256701	similar to olfactory receptor 1256
A_73_P135211	0	5.71963	LOC515150	515150	XM_593120	similar to C4b-binding protein alpha chain precursor (C4bp) (Proline-rich protein) (PRP)
A_73_P488248	0	5.59674	OR6K2	505209	XM_002685878	olfactory receptor, family 6, subfamily K, member 2
A_73_105569	0	5.35942	TRIM31	517666	XM_595840	tripartite motif containing 31
A_73_P066621	0	5.21723	KIF19	538109	NM_001192929	kinesin family member 19
A_73_P061071	0	5.18565	LOC508589	508589	XM_002699199	similar to olfactory receptor, family 8, subfamily A, member 1
A_73_P066686	0	5.13579	ZNRF1	509076		zinc and ring finger 1
A_73_P038801	0	5.08374	ANGPTL1	509971	NM_001075426	angiopoietin-like 1
A_73_115253	0	5.04797	LOC541290	541290	XM_615516	apobec-1 complementation factor-like
A_73_P204041	0	5.02645	LOC512859	512859	XM_590453	similar to kynurenine aminotransferase III
A_73_114243	0	4.93694	MSMB	616019	NM_001190300	microseminoprotein, beta-
A_73_P038491	0	4.87387	DHCR24	533726	NM_001103276	24-dehydrocholesterol reductase
A_73_P071681	0	4.76587	HHIPL2	533766	XM_613279	HHIP-like 2
A_73_P076426	0	4.67663	LOC528722	528722	XM_002693612	similar to olfactory receptor 1165
A_73_P048506	0	4.65361	CAMK2B	525416	NM_001035357	calcium/calmodulin-dependent protein kinase II beta
A_73_100191	0	4.46744	DSPP	281118	NM_174038	dentin sialophosphoprotein
A_73_116850	0	4.46052	ELF1	505251	NM_001077853	E74-like factor 1 (ets domain transcription factor)
A_73_P095136	0	4.42938	IRS1	538598	XM_002685642	insulin receptor substrate 1
A_73_P050721	0	4.36567	ZNF414	538455	NM_001038175	zinc finger protein 414
A_73_P512568	0	4.32113	LOC511354	511354	AF023842	immunoglobulin light chain variable region
A_73_P247816	0	4.28256	LOC100138815	100138815	CK952943	similar to Ig lambda chain V-I region BL2
A_73_115822	0	4.28023	RTN4RL1	539358	XM_586643	reticulon 4 receptor-like 1
A_73_116129	0	4.2453	TCF15	518491	NM_001081721	transcription factor 15 (basic helix-loop-helix)
A_73_100824	0	4.23151	PAX5	538371	XM_618574	paired box 5
A_73_P078301	0	4.19168	ATRX	514473	XM_002707277	alpha thalassemia/mental retardation syndrome X-linked
A_73_P040146	0	4.1461	PLS1	616560	NM_001103299	plastin 1
A_73_110924	0	4.14293	ADH6	510551	NM_001046057	alcohol dehydrogenase 6 (class V)
A_73_103745	0	4.13709	GSTA5	521685	NM_001099016	glutathione S-transferase alpha 5
A_73_P205059	0	4.13132	LOC784021	784021	DT841329	IQ domain-containing protein F2-like
A_73_109251	0	4.11284	HAS2	281220	NM_174079	hyaluronan synthase 2
A_73_104001	0	4.10018	GC	530076	NM_001035380	group-specific component (vitamin D binding protein)
A_73_P064036	0	4.05021	SERPINB2	281376	NM_001192079	serpin peptidase inhibitor, clade B (ovalbumin), member 2
A_73_117347	0	4.03314	ATP6V1B2	338082	NM_001001146	ATPase, H+ transporting, lysosomal 56/58kDa, V1 subunit B2
A_73_107985	0	4.01608	LOC507627	507627	XR_083616	SLAM family member 9-like
A_73_P032536	0	4.00997	GNRH1	768325	NM_001078137	gonadotropin-releasing hormone 1 (luteinizing-releasing hormone)
A_73_P083681	0	3.982	MAU2	528175	XM_868130	MAU2 chromatid cohesion factor homolog (C. elegans)
A_73_115587	0	3.98084	EXPH5	527048	XM_605435	exophilin 5
A_73_P090781	0	3.85714	LOC782624	782624	XM_001251252	similar to olfactory receptor 769
A_73_103059	0	3.8403	EFS	508559	NM_001098910	embryonal Fyn-associated substrate
A_73_P040181	0	3.78456	DEFB122A	785417	NM_001102339	beta-defensin 122a
A_73_P086986	0	3.76768	PALM2	100532750	NM_001204119	paralemmin 2
A_73_113380	0	3.59053	PLEKHG2	504530	XM_866405	pleckstrin homology domain containing, family G (with RhoGef domain) member 2
A_73_108911	0	3.58522	PADI2	617851	DV869517	peptidyl arginine deiminase, type II
A_73_121405	0	3.57205	RAB9B	511866	NM_001075541	RAB9B, member RAS oncogene family
A_73_102386	0	3.56009	OLIG1	539307	XM_002684580	oligodendrocyte transcription factor 1
A_73_116687	0	3.5369	EIF5A2	506307	NM_001192089	eukaryotic translation initiation factor 5A2
A_73_P084906	0	3.5134	LOC526765	526765	XM_002689083	similar to olfactory receptor, family 2, subfamily W, member 3
A_73_P066926	0	3.47012	LOC789724	789724	XM_600718	ATP-binding cassette, sub-family C, member 11
A_73_100565	0	3.46313	SLC10A6	540841	NM_001081738	solute carrier family 10 (sodium/bile acid cotransporter family), member 6
A_73_114596	0	3.40432	DSC3	281129	NM_001178103	desmocollin 3
A_73_112769	0	3.40144	GHRL	281192	NM_174067	ghrelin/obestatin prepropeptide
A_73_P126986	0	3.39427	LOC784718	784718	EV688659	hypothetical LOC784718
A_73_P087727	0	3.39005	LOC100140261	100140261	XM_001788160	similar to UDP glucuronosyltransferase 2 family, polypeptide B4
A_73_P037021	0	3.36866	SLC5A1	282361	NM_174606	solute carrier family 5 (sodium/glucose cotransporter), member 1
A_73_104558	0	3.31314	FREM1	508018		FRAS1 related extracellular matrix 1
A_73_P094831	0	3.29677	LOC531699	531699	XM_610199	similar to aldehyde oxidase 3
A_73_P048391	0	3.28697	TNFRSF19	768037	NM_001077096	tumor necrosis factor receptor superfamily, member 19
A_73_113834	0	3.27699	GPX5	525988	NM_001025335	glutathione peroxidase 5 (epididymal androgen-related protein)
A_73_113057	0	3.27585	SCG2	281477	NM_174176	secretogranin II
A_73_109780	0	3.26614	SCGB1D2	338419	NM_001077807	secretoglobin, family 1D, member 2
A_73_P033811	0	3.2643	STAP1	507296	NM_001077868	signal transducing adaptor family member 1
A_73_118617	0	3.24327	RPL3L	618440	NM_001035501	ribosomal protein L3-like
A_73_102052	0	3.2278	PNLIP	515764	XM_593842	pancreatic lipase
A_73_118077	0	3.21833	ELSPBP1	522297	NM_001192558	epididymal sperm binding protein 1
A_73_101531	0	3.21241	SLC6A12	514339	NM_001101994	solute carrier family 6 (neurotransmitter transporter, betaine/GABA), member 12
A_73_113362	0	3.20568	IGJ	280821	NM_175773	immunoglobulin J polypeptide, linker protein for immunoglobulin alpha and mu polypeptides
A_73_P030376	0	3.20555	IFNB3	618946	NM_001114297	interferon, beta 3
A_73_118738	0	3.19951	SLC24A1	282474	NM_174655	solute carrier family 24 (sodium/potassium/calcium exchanger), member 1
A_73_101014	0	3.18491	EPB42	281754	NM_174312	erythrocyte membrane protein band 4.2
A_73_P234982	0	3.16136	LOC519202	519202	XM_597416	similar to organic anion transporter 1
A_73_P070911	0	3.15421	NOS1	536132		nitric oxide synthase 1 (neuronal)
A_73_P050196	0	3.14806	TRIM29	525062	NM_001099379	tripartite motif containing 29
A_73_108722	0	3.1126	FAM159B	515994	NM_001100373	membrane protein FAM159B
A_73_P086171	0	3.09926	PDCD1LG2	539392	XM_586846	programmed cell death 1 ligand 2
A_73_107395	0	3.09836	HTR1B	317707	XM_583895	5-hydroxytryptamine (serotonin) receptor 1B
A_73_P032826	0	3.09724	DEFB122	768232	NM_001078107	beta-defensin 122
A_73_P043246	0	3.09558	C11H2orf50	510955	NM_001075480	chromosome 2 open reading frame 50 ortholog
A_73_P094926	0	3.08849	CCNYL1	538167	XM_618363	cyclin Y-like 1
A_73_120845	0	3.08804	ADH1C	509744	XM_586772	alcohol dehydrogenase 1C (class I), gamma polypeptide
A_73_P103766	0	3.0764	LOC100140121	100140121	BC112540	hypothetical LOC100140121
A_73_105601	0	3.07379	SLC34A2	282484	NM_174661	solute carrier family 34 (sodium phosphate), member 2
A_73_P038746	0	3.06997	IGLL1	789205	NM_001083800	immunoglobulin lambda-like polypeptide 1
A_73_P066971	0	3.06645	IRX5	532896	NM_001192744	iroquois homeobox 5
A_73_100130	0	3.06135	VTN	507525	NM_001035050	vitronectin
A_73_107805	0	3.0544	NCF4	507859	NM_001045983	neutrophil cytosolic factor 4, 40kDa
A_73_P113501	0	3.05225	SLC24A4	615739	NM_001193088	solute carrier family 24 (sodium/potassium/calcium exchanger), member 4
A_73_P096006	0	3.04862	DCBLD2	524608	XM_602937	discoidin, CUB and LCCL domain containing 2
A_73_P038461	0	3.04751	LY6G6E	512743	NM_001081520	lymphocyte antigen 6 complex, locus G6E
A_73_112252	0	3.03709	MYO1C	281937	U03420	myosin IC
A_73_P086896	0	3.02379	SHC3	512696		SHC (Src homology 2 domain containing) transforming protein 3
A_73_P096301	0	3.018	LOC525407	525407	BC151716	phosphatidylinositol glycan anchor biosynthesis, class Z
A_73_P478211	0	3.01793	LOC513548	513548	XR_083436	retinoic acid early transcript 1E-like
A_73_P143931	0	2.99316	CCDC129	616862	XM_868982	coiled-coil domain containing 129
A_73_P046021	0	2.98979	LOC780820	780820	NM_001079648	hypothetical protein LOC780820
A_73_119332	0	2.98879	LOC540061	540061	NM_001046467	hypothetical LOC540061
A_73_P056716	0	2.98416	LOC100140964	100140964	DT826846	hypothetical LOC100140964
A_73_P073901	0	2.97775	CST8	617395	XM_869648	cystatin 8 (cystatin-related epididymal specific)
A_73_110070	0	2.97578	CHRNA2	531838	NM_001192710	cholinergic receptor, nicotinic, alpha 2 (neuronal)
A_73_106671	0	2.96997	PAG11	337907	NM_176623	pregnancy-associated glycoprotein 11
A_73_111251	0	2.96275	C17H12orf52	533158	NM_001046344	chromosome 12 open reading frame 52 ortholog
A_73_120309	0	2.96228	LOC528994	528994	XM_607432	similar to transmembrane protein 166
A_73_P104631	0	2.95227	LOC618541	618541	BC133492	hypothetical LOC618541
A_73_P087356	0	2.95062	HPGDS	100139892	XM_001787923	hematopoietic prostaglandin D synthase
A_73_P088661	0	2.95052	C4H7orf16	616856	EV615034	similar to G-substrate
A_73_100964	0	2.95039	SPINK1	574092	NM_001025348	serine peptidase inhibitor, Kazal type 1
A_73_P076443	0	2.93648	LOC789300	789300	XM_001256092	similar to olfactory receptor, family 5, subfamily W, member 2
A_73_105549	0	2.92413	MGC137014	616715	NM_001046584	protein HP-20 homolog
A_73_P038911	0	2.9224	GPR161	768006	NM_001077066	G protein-coupled receptor 161
A_73_109881	0	2.91772	LOC516589	516589	XM_594744	similar to hCG1797874
A_73_110574	0	2.91669	SLC35B2	767848	NM_001076965	solute carrier family 35, member B2
A_73_P042416	0	2.91543	SPEM1	511321	NM_001079586	spermatid maturation 1
A_73_P039817	0	2.91443	YPEL2	616180	NM_001079510	yippee-like 2 (Drosophila)
A_73_115208	0	2.91177	S100A12	282467	NM_174651	S100 calcium binding protein A12
A_73_P058706	0	2.90703	EMID2	617340	NM_001193154	EMI domain containing 2
A_73_P089126	0	2.90595	PRSS1	615237	BC109551	protease, serine, 1 (trypsin 1)
A_73_112945	0	2.90476	KRT13	507464	NM_001130747	keratin 13
A_73_P044066	0	2.90387	DEFB124	100113475	NM_001102360	defensin, beta 124
A_73_P036323	0	2.89325	SERPINA3-1	286804	NM_174768	serpin peptidase inhibitor, clade A (alpha-1 antiproteinase, antitrypsin), member 3
A_73_103303	0	2.8923	CXCL13	511674	NM_001015576	chemokine (C-X-C motif) ligand 13
A_73_P040716	0	2.8882	MATN1	512059	NM_001143866	matrilin 1, cartilage matrix protein
A_73_104427	0	2.88315	CDHR2	511921		cadherin-related family member 2
A_73_108210	0	2.88157	FUT11	539329	XM_586457	fucosyltransferase 11 (alpha (1,3) fucosyltransferase)
A_73_109432	0	2.88011	CYB5R2	536960	XM_617111	cytochrome b5 reductase 2
A_73_115314	0	2.87422	AVIL	520771	NM_001192529	advillin
A_73_P086271	0	2.87359	APBA1	515571	XM_593610	amyloid beta (A4) precursor protein-binding, family A, member 1
A_73_109457	0	2.86616	LOC618696	618696	XR_083836	trophoblast Kunitz domain protein 5-like
A_73_118101	0	2.86252	DTHD1	100140203	XM_001787398	death domain containing 1
A_73_105669	0	2.85263	PITPNM1	533859	XM_613401	phosphatidylinositol transfer protein, membrane-associated 1
A_73_P251772	0	2.85091	ULBP17	100124404	NM_001168613	UL16-binding protein 17
A_73_P035361	0	2.84502	SNX6	532685	NM_001046331	sorting nexin 6
A_73_P033761	0	2.83987	CYP4B1	540149	NM_001076202	cytochrome P450, family 4, subfamily B, polypeptide 1
A_73_107971	0	2.8363	SLC7A11	524078	NM_001192590	solute carrier family 7, (cationic amino acid transporter, y+ system) member 11
A_73_P069441	0	2.83216	ZSCAN29	512668	AM025953	zinc finger and SCAN domain containing 29
A_73_114453	0	2.82545	RNF44	531968	NM_001192713	ring finger protein 44
A_73_P087696	0	2.81546	LOC518437	518437	DY118477	similar to serine protease Desc4
A_73_115832	0	2.8108	CELA3B	281752	NM_001166518	chymotrypsin-like elastase family, member 3B
A_73_110919	0	2.80817	IGHG1	281850	X62916	immunoglobulin heavy constant gamma 1
A_73_P066356	0	2.80271	RPTOR	507056	NM_001192130	regulatory associated protein of MTOR, complex 1
A_73_P129276	0	2.80209	LOC100140375	100140375	EW699480	hypothetical LOC100140375
A_73_113452	0	2.79694	PCDHA4	539540	XM_587968	protocadherin alpha 4
A_73_P086541	0	2.79272	SLC18A1	617708	NM_001193171	solute carrier family 18 (vesicular monoamine), member 1
A_73_117591	0	2.79201	GANC	530330	XM_608799	glucosidase, alpha; neutral C
A_73_105442	0	2.78741	LRRC39	616488	NM_001076425	leucine rich repeat containing 39
A_73_120518	0	2.78479	BSP3	317695	NM_174840	binder of sperm 3
A_73_115431	0	2.77377	PRSS58	506919	NM_001040509	protease, serine, 58
A_73_P059866	0	2.77333	AP3M2	509427	NM_001193240	adaptor-related protein complex 3, mu 2 subunit
A_73_110985	0	2.76422	TSSK6	539707	XM_588888	testis-specific serine kinase 6
A_73_107540	0	2.75433	TTC7A	616640	XM_001789903	tetratricopeptide repeat domain 7A
A_73_112623	0	2.74951	KCNJ13	512288	NM_001193254	potassium inwardly-rectifying channel, subfamily J, member 13
A_73_P083556	0	2.7453	LCN6	618665	DV801989	lipocalin 6
A_73_P148081	0	2.73706	LGALS16	515276	CK974946	beta-galactoside-binding lectin
A_73_119261	0	2.73181	ASTN1	536162	XM_001789132	astrotactin 1
A_73_117111	0	2.73013	SERPIND1	100125764	NM_001105046	serpin peptidase inhibitor, clade D (heparin cofactor), member 1
A_73_P073301	0	2.72931	SLC7A13	518422	BC151820	solute carrier family 7, (cationic amino acid transporter, y+ system) member 13
A_73_100245	0	2.72584	RSPO1	511675	NM_001105621	R-spondin homolog (Xenopus laevis)
A_73_P491903	0	2.72567	LOC100140579	100140579	XM_001787290	PABPN1 protein-like
A_73_103845	0	2.71626	CLDN19	513034	NM_001101084	claudin 19
A_73_P486508	0	2.71086	ZBED3	615651	XM_002690439	zinc finger, BED-type containing 3
A_73_117662	0	2.70547	MORN3	531482	NM_001040550	MORN repeat containing 3
A_73_P079606	0	2.70525	OR4K17	100139489	XM_001788997	olfactory receptor, family 4, subfamily K, member 17
A_73_118499	0	2.69893	IMP5	513917	XM_591677	intramembrane protease 5
A_73_P074431	0	2.69874	C13H20orf173	788133	BC112642	hypothetical protein LOC788133
A_73_P492458	0	2.69864	LOC790416	790416	XM_001256892	cancer susceptibility candidate 3-like
A_73_P065661	0	2.69857	SOCS7	540586	XM_612207	suppressor of cytokine signaling 7
A_73_113680	0	2.6984	RESP18	510410	NM_001077897	regulated endocrine-specific protein 18 homolog (rat)
A_73_113676	0	2.69525	BPI	280734	NM_173895	bactericidal/permeability-increasing protein
A_73_P114506	0	2.69296	PLA2G4F	522866	NM_001192569	phospholipase A2, group IVF
A_73_P035331	0	2.69236	ANKS4B	505168	NM_001075192	ankyrin repeat and sterile alpha motif domain containing 4B
A_73_111500	0	2.68995	LGI1	617080	NM_001046591	leucine-rich, glioma inactivated 1
A_73_110566	0	2.6884	LOC528168	528168	DT829328	similar to Actin, alpha 1, skeletal muscle
A_73_118863	0	2.68812	RBP7	614690	XM_866271	retinol binding protein 7, cellular
A_73_P056361	0	2.68547	LOC786095	786095	XM_001787254	similar to retinoic acid early transcript 1E
A_73_P045281	0	2.68536	MGC154956	511617	NM_001080260	similar to GTPase, IMAP family member 5
A_73_105647	0	2.68338	IQCF2	521051	NM_001077944	IQ motif containing F2
A_73_P046316	0	2.68224	GPD1L	514456	NM_001100363	glycerol-3-phosphate dehydrogenase 1-like
A_73_P093651	0	2.67724	LOC531467	531467	BC122749	hypothetical protein
A_73_106724	0	2.67509	DHRS7C	511943	NM_001075545	dehydrogenase/reductase (SDR family) member 7C
A_73_P048041	0	2.67157	C3H1orf141	768032	NM_001077091	chromosome 1 open reading frame 141 ortholog
A_73_103073	0	2.6631	TSSK3	538659	XM_581847	testis-specific serine kinase 3
A_73_P044931	0	2.65626	SCML4	535263	NM_001102184	sex comb on midleg-like 4 (Drosophila)
A_73_108972	0	2.65129	LOC618534	618534	XM_001789564	similar to hCG96018
A_73_106200	0	2.64921	EML6	516921	NM_001192457	echinoderm microtubule associated protein like 6
A_73_P063671	0	2.64409	LOC515991	515991	XM_594112	similar to ProBac7 gene product
A_73_P200882	0	2.64409	LOC783359	783359	XM_001251987	similar to rCG52155
A_73_110209	0	2.64038	GZMB	508646	XM_585453	granzyme B (granzyme 2, cytotoxic T-lymphocyte-associated serine esterase 1)
A_73_P080616	0	2.63693	C10H14orf166B	528053	XM_606462	similar to Uncharacterized protein C14orf166B homolog
A_73_101039	0	2.62731	LIPE	286879	NM_001080220	lipase, hormone-sensitive
A_73_P032756	0	2.62686	C11H2orf51	616833	NM_001099160	protein TSC21
A_73_P490023	0	2.6176	LOC615242	615242	XM_001787791	similar to spore wall protein 2
A_73_P088781	0	2.6176	TNS3	516555	XM_002686886	tensin 3
A_73_P037086	0	2.61297	SAO	789307	NM_001130764	amine oxidase, copper containing 3
A_73_108129	0	2.60454	EFR3B	517590	XM_595762	EFR3 homolog B (S. cerevisiae)
A_73_P075491	0	2.60134	LOC783518	783518	XM_001252107	similar to Olfactory receptor 10A5 (HP3) (Olfactory receptor-like protein JCG6) (Olfactory receptor 11-403) (OR11-403)
A_73_110711	0	2.59304	LOC538402	538402	XM_618607	similar to Protein FAM81A
A_73_106769	0	2.58702	TBC1D30	541051	XM_614299	TBC1 domain family, member 30
A_73_P047956	0	2.58164	APOC3	408009	NM_001001175	apolipoprotein C-III
A_73_P034826	0	2.5762	LOC617991	617991	NM_001079633	hypothetical protein LOC617991
A_73_P074126	0	2.57567	COL9A3	789493	XM_001787671	collagen, type IX, alpha 3
A_73_118412	0	2.57427	AGPAT2	512112	NM_001080264	1-acylglycerol-3-phosphate O-acyltransferase 2 (lysophosphatidic acid acyltransferase, beta)
A_73_120015	0	2.57118	BCO2	514135	NM_001101987	beta-carotene oxygenase 2
A_73_106799	0	2.57027	MAPRE2	510159	NM_001034374	microtubule-associated protein, RP/EB family, member 2
A_73_P034451	0	2.56835	C16H1orf49	768066	NM_001077123	chromosome 1 open reading frame 49 ortholog
A_73_112285	0	2.5639	LOC515028	515028	XR_084542	ubiquilin-like protein-like
A_73_115070	0	2.56162	HGF	282879	NM_001031751	hepatocyte growth factor (hepapoietin A; scatter factor)
A_73_P093766	0	2.55737	EIF2C1	522972	XM_002686476	eukaryotic translation initiation factor 2C, 1
A_73_P046151	0	2.5571	UNC93A	613535	NM_001082457	unc-93 homolog A (C. elegans)
A_73_P071211	0	2.55668	OSBP2	510311	NM_001192252	oxysterol binding protein 2
A_73_P030571	0	2.55619	SULT1C4	537919	NM_001076097	sulfotransferase family, cytosolic, 1C, member 4
A_73_103864	0	2.55545	CPNE6	508059	NM_001045990	copine VI (neuronal)
A_73_118061	0	2.55412	PRKAR2A	100139910	NM_001191367	protein kinase, cAMP-dependent, regulatory, type II, alpha
A_73_P045916	0	2.55349	LOC780805	780805	NM_001079644	dnaj-like protein
A_73_104391	0	2.55324	ITGB1BP2	539945	BC123684	integrin beta 1 binding protein (melusin) 2
A_73_P091856	0	2.55275	LOC789734	789734	XM_001256397	similar to mCG141069
A_73_P103606	0	2.55211	LOC100138921	100138921	BC109811	hypothetical protein LOC100138921
A_73_P047821	0	2.54713	LOC100137824	100137824	NM_001145539	hypothetical protein LOC100137824
A_73_P488538	0	2.53787	LOC782220	782220	XM_001250833	similar to olfactory receptor MOR114-8
A_73_P058561	0	2.53687	CTF1	514803	NM_001192384	cardiotrophin 1
A_73_P075726	0	2.53589	LOC526013	526013	XM_002693274	similar to olfactory receptor Olr135 (predicted)
A_73_111374	0	2.53314	SPATA3	617853	NM_001076480	spermatogenesis associated 3
A_73_P030651	0	2.53107	SERPINA3-3	615103	NM_001038204	endopin 1b
A_73_119963	0	2.53078	RAPGEF5	519566	XM_597790	Rap guanine nucleotide exchange factor (GEF) 5
A_73_103919	0	2.52561	GRIK4	526363	NM_001192626	glutamate receptor, ionotropic, kainate 4
A_73_P051156	0	2.52529	OPCML	281957	NM_174407	opioid binding protein/cell adhesion molecule-like
A_73_112067	0	2.52328	FASLG	407111	NM_001098859	Fas ligand
A_73_P067446	0	2.52074	ZNF382	518291	NM_001191438	zinc finger protein 382
A_73_P060946	0	2.51633	LOC781828	781828	XM_002699150	similar to Olfactory receptor 8G2 (Olfactory receptor OR11-297) (Olfactory receptor TPCR120)
A_73_P050521	0	2.51433	C9ORF59	506709	NM_001038508	chromosome 9 open reading frame 59
A_73_P034546	0	2.51257	HRASLS	540539	NM_001076225	HRAS-like suppressor
A_73_110632	0	2.51221	PLD1	514554	NM_001102001	phospholipase D1, phosphatidylcholine-specific
A_73_P492628	0	2.51085	FASTKD3	513260	NM_001024528	FAST kinase domains 3
A_73_112278	0	2.50939	CYP26A1	539047	NM_001168662	cytochrome P450, family 26, subfamily A, polypeptide 1
A_73_104239	0	2.50692	PRKCD	505708	NM_001077855	protein kinase C, delta
A_73_P090591	0	2.50635	C5H12orf56	783553	XM_001252133	hypothetical LOC783553
A_73_110138	0	2.50471	HIP1	505919	NM_001192078	huntingtin interacting protein 1
A_73_P057771	0	2.50277	MOSC1	537028	XM_617182	MOCO sulphurase C-terminal domain containing 1
A_73_107011	0	2.50053	MB21D2	519376	XM_597593	Mab-21 domain containing 2
A_73_104673	0	2.50021	TBC1D21	506254	NM_001075248	TBC1 domain family, member 21
A_73_101565	0	2.49968	CLUL1	516801	NM_001034520	clusterin-like 1 (retinal)
A_73_112535	0	2.49821	OR4S1	510451	XM_587592	olfactory receptor, family 4, subfamily S, member 1
A_73_120560	0	2.49763	FNDC8	617117	NM_001076444	fibronectin type III domain containing 8
A_73_107911	0	2.49273	CHDH	505218	XM_581474	choline dehydrogenase
A_73_P048641	0	2.47487	C6orf106	617655	NM_001076471	hypothetical protein LOC617655
A_73_P096836	0	2.47282	ZIC1	516827	XM_594986	Zic family member 1 (odd-paired homolog, Drosophila)
A_73_P204562	0	2.47146	GLYATL2	515352	NM_001191330	glycine-N-acyltransferase-like 2
A_73_114074	0	2.46851	MTNR1A	539948	XM_614283	melatonin receptor 1A
A_73_P046626	0	2.45833	MGC134516	768009	NM_001077069	transmembrane protein ENSP00000343375
A_73_110503	0	2.44993	GTPBP8	522329	NM_001075828	GTP-binding protein 8 (putative)
A_73_102869	0	2.44632	SEMA7A	614707	XM_866294	semaphorin 7A, GPI membrane anchor (John Milton Hagen blood group)
A_73_119809	0	2.44224	EXD2	539532	XM_587937	exonuclease 3'-5' domain containing 2
A_73_P042131	0	2.43752	C26H10orf82	616318	NM_001101253	Uncharacterized protein C10orf82 homolog
A_73_100698	0	2.4366	CPNE3	615304	NM_001099142	copine III
A_73_P045196	0	2.4168	CABS1	519098	NM_001040539	calcium-binding protein, spermatid-specific 1
A_73_116272	0	2.41379	F2RL3	538963	NM_001076138	coagulation factor II (thrombin) receptor-like 3
A_73_120009	0	2.40523	PIP4K2C	540005	NM_001076196	phosphatidylinositol-5-phosphate 4-kinase, type II, gamma
A_73_114373	0	2.40509	CCL24	617258	NM_001046596	chemokine (C-C motif) ligand 24
A_73_108255	0	2.405	PRSS37	540062	NM_001040569	protease, serine, 37
A_73_104215	0	2.40422	LOC100140994	100140994	XM_001787583	N-acylsphingosine amidohydrolase 2-like
A_73_114052	0	2.39837	SPATA18	615729	XM_867608	spermatogenesis associated 18 homolog (rat)
A_73_P488013	0	2.39597	CSTL1	523331	XM_601627	cystatin-like 1
A_73_114804	0	2.39465	RAET1G	404100	NM_205785	retinoic acid early transcript 1G
A_73_P065131	0	2.39137	LOC613990	613990	XM_001789227	similar to DTMT
A_73_P045706	0	2.3904	TMEM116	514512	NM_001040528	transmembrane protein 116
A_73_P070521	0	2.38846	HSPA4L	506096	XM_865774	heat shock 70kDa protein 4-like
A_73_100483	0	2.38388	MEX3B	539904	XM_001790240	mex-3 homolog B (C. elegans)
A_73_117594	0	2.38328	HEATR4	511032	XM_588285	HEAT repeat containing 4
A_73_113472	0	2.37876	GPR18	540038	NM_001034689	G protein-coupled receptor 18
A_73_P054457	0	2.37433	LOC786575	786575	XM_001254215	ADAM metallopeptidase domain 21
A_73_116675	0	2.37145	BTN3A2	615223	BC151679	butyrophilin, subfamily 3, member A2
A_73_103445	0	2.37055	ZP4	280965	NM_173975	zona pellucida glycoprotein 4
A_73_P060936	0	2.36641	OR8G5	505660	XM_002699134	olfactory receptor, family 8, subfamily G, member 5
A_73_103625	0	2.36085	ANK3	511203	NM_001105620	ankyrin 3, node of Ranvier (ankyrin G)
A_73_P032026	0	2.35473	EHF	505422	NM_001038036	ets homologous factor
A_73_119661	0	2.35458	GABRG2	282240	NM_174545	gamma-aminobutyric acid (GABA) A receptor, gamma 2
A_73_P040826	0	2.35445	C11H2orf43	534992	NM_001079608	hypothetical protein LOC534992
A_73_P050281	0	2.35285	LOC789612	789612	NM_001105022	hypothetical protein LOC789612
A_73_P049951	0	2.35189	C17H4orf45	768029	NM_001077088	hypothetical protein MGC137018
A_73_P071671	0	2.35175	ESRRG	536732	XM_002701512	estrogen-related receptor gamma
A_73_108933	0	2.35145	TSPAN16	521221	NM_001075817	tetraspanin 16
A_73_111028	0	2.34981	HSPC159	516629	XM_594786	galectin-related protein
A_73_P086946	0	2.34543	SLC44A1	538887	XM_583463	solute carrier family 44, member 1
A_73_P037186	0	2.34531	MGC152353	617443	NM_001102311	hypothetical LOC617443
A_73_102824	0	2.34521	DDR2	533523	NM_001083720	discoidin domain receptor tyrosine kinase 2
A_73_105978	0	2.34106	CELA2A	282687	NM_174714	chymotrypsin-like elastase family, member 2A
A_73_109895	0	2.3297	IgCgamma	404109	S82407	IgG2a heavy chain constant region
A_73_116728	0	2.32677	UPK1A	282112	NM_176611	uroplakin 1A
A_73_P035071	0	2.32622	TPPP2	507212	NM_001034284	tubulin polymerization-promoting protein family member 2
A_73_110426	0	2.32067	F8	100271720	NM_001145508	coagulation factor VIII, procoagulant component
A_73_114565	0	2.31996	SPIC	616438	NM_001076421	Spi-C transcription factor (Spi-1/PU.1 related)
A_73_111622	0	2.31584	ACTRT2	515214	NM_001038115	actin-related protein T2
A_73_P066321	0	2.31454	ARL16	518665	NM_001192497	ADP-ribosylation factor-like 16
A_73_P065576	0	2.31414	PHOSPHO1	524639	NM_001193119	phosphatase, orphan 1
A_73_100633	0	2.31367	TBXAS1	509326	NM_001046027	thromboxane A synthase 1 (platelet)
A_73_P059641	0	2.30247	LOC535434	535434	XR_084091	hypothetical LOC535434
A_73_P036156	0	2.30166	SLC38A9	534045	NM_001102163	solute carrier family 38, member 9
A_73_P056726	0	2.29945	LOC618445	618445	XM_002691681	similar to CG18335 CG18335-PA
A_73_P244535	0	2.29762	CYB5D1	507171	NM_001192138	cytochrome b5 domain containing 1
A_73_P104611	0	2.2954	LOC100302389	100302389	NM_001163001	hypothetical protein LOC100302389
A_73_115838	0	2.29312	ADAT1	618521	NM_001081620	adenosine deaminase, tRNA-specific 1
A_73_P040956	0	2.29286	ZNF775	788568	NM_001080373	zinc finger protein 775
A_73_118048	0	2.29279	BANF2	538599	NM_001040559	barrier to autointegration factor 2
A_73_P050651	0	2.29269	MGC128071	510060	NM_001035084	sperm tail protein-like
A_73_110428	0	2.29207	CLDN20	100140056	XM_001788007	claudin 20
A_73_P249640	0	2.28576	IQCF3	785925	DT851809	IQ motif containing F3
A_73_P136256	0	2.28364	USP49	517349	XM_002697238	ubiquitin specific peptidase 49
A_73_P077971	0	2.28142	MAGEA10	509805	XM_586847	melanoma antigen family A, 10
A_73_112890	0	2.27851	PAQR5	527461	XM_605853	progestin and adipoQ receptor family member V
A_73_105005	0	2.2764	ADIG	510677	NM_001113720	adipogenin
A_73_117239	0	2.27557	C10H14orf179	513228	NM_001040521	chromosome 14 open reading frame 179 ortholog
A_73_P095481	0	2.27321	NIPAL3	616724	NM_001193122	NIPA-like domain containing 3
A_73_P083211	0	2.27111	WDR38	787677	NM_001163946	WD repeat domain 38
A_73_115803	0	2.26969	TNR	526409	XM_604780	tenascin R (restrictin, janusin)
A_73_P121401	0	2.26717	LOC787809	787809	XM_001255069	similar to zinc finger protein 64
A_73_P048036	0	2.26507	SAA4	505308	NM_001040505	serum amyloid A4, constitutive
A_73_P086666	0	2.25663	UBE2R2	537885	XM_618072	ubiquitin-conjugating enzyme E2R 2
A_73_P090351	0	2.25602	LOC515887	515887	XM_002687329	similar to olfactory receptor MOR160-5
A_73_P096386	0	2.25246	TPRG1	615508	NM_001193079	tumor protein p63 regulated 1
A_73_108497	0	2.2452	LOC508096	508096	XM_584823	protein phosphatase inhibitor 2-like
A_73_P040811	0	2.24494	CLIP4	515213	NM_001102020	CAP-GLY domain containing linker protein family, member 4
A_73_103101	0	2.2448	ACVR1C	536380	NM_001192879	activin A receptor, type IC
A_73_P035151	0	2.23776	KCNMB2	534568	NM_001080300	potassium large conductance calcium-activated channel, subfamily M, beta member 2
A_73_104700	0	2.23684	C17H22orf31	615587	NM_001101245	hypothetical LOC615587
A_73_P043996	0	2.2341	C25H16orf82	781546	NM_001145758	chromosome 16 open reading frame 82 ortholog
A_73_104042	0	2.2332	ZNRF4	517394	BC122823	zinc and ring finger 4
A_73_P048076	0	2.23116	RELN	281450	AY568567	reelin
A_73_111837	0	2.23072	PTGES	282019	NM_174443	prostaglandin E synthase
A_73_P067596	0	2.23019	SELV	615288	NM_001163244	selenoprotein V
A_73_P077661	0	2.22857	LOC618507	618507	DV793162	similar to DCN1, defective in cullin neddylation 1, domain containing 2
A_73_P048051	0	2.22797	SBSN	540452	NM_001104997	suprabasin
A_73_118009	0	2.22536	DHDDS	523264	NM_001035346	dehydrodolichyl diphosphate synthase
A_73_110560	0	2.22423	ACCN2	538244	NM_001192933	amiloride-sensitive cation channel 2, neuronal
A_73_103800	0	2.22348	SERP2	613627	NM_001113721	stress-associated endoplasmic reticulum protein family member 2
A_73_102401	0	2.2234	TULP3	516380	NM_001098992	tubby like protein 3
A_73_P059891	0	2.22097	PSD3	531459	XM_609956	pleckstrin and Sec7 domain containing 3
A_73_P043931	0	2.21522	WBP2NL	523070	NM_001082441	WBP2 N-terminal like
A_73_P045956	0	2.21426	DEFB103B	789175	NM_001114862	defensin, beta 103B
A_73_109769	0	2.21396	C15H11orf42	617978	XM_870311	hypothetical LOC617978
A_73_P060306	0	2.21384	NEURL	510334	NM_001192253	neuralized homolog (Drosophila)
A_73_P042701	0	2.21292	HERPUD1	613577	NM_001102265	homocysteine-inducible, endoplasmic reticulum stress-inducible, ubiquitin-like domain member 1
A_73_P494878	0	2.21155	LOC100139888	100139888	XR_083440	heterogeneous nuclear ribonucleoprotein C-like
A_73_P194247	0	2.21113	SLC25A46	531725	XM_001790643	solute carrier family 25, member 46
A_73_P033696	0	2.20835	LOC100126816	100126816	NM_001111070	heat shock transcription factor, Y linked 2-like
A_73_101818	0	2.20835	FSCN3	511917	NM_001075543	fascin homolog 3, actin-bundling protein, testicular (Strongylocentrotus purpuratus)
A_73_107121	0	2.20784	GTSF1L	524670	NM_001079601	gametocyte specific factor 1-like
A_73_102776	0	2.20652	ARSG	513067	NM_001101967	arylsulfatase G
A_73_115352	0	2.20596	RGS16	282035	NM_174450	regulator of G-protein signaling 16
A_73_116817	0	2.2026	CSNK1G1	527889	NM_001038146	casein kinase 1, gamma 1
A_73_P165447	0	2.19899	ZNF683	511122	XM_588398	zinc finger protein 683
A_73_117088	0	2.19887	PAQR7	522932	NM_001038553	progestin and adipoQ receptor family member VII
A_73_P051861	0	2.19684	PLCB1	287026	NM_174817	phospholipase C, beta 1 (phosphoinositide-specific)
A_73_110027	0	2.19581	MEP1B	540701	NM_001144098	meprin A, beta
A_73_P036611	0	2.19465	LELP1	767996	NM_001077056	late cornified envelope-like proline-rich 1
A_73_101302	0	2.19384	ATL3	515124	NM_001098978	atlastin GTPase 3
A_73_114632	0	2.19209	CIB4	617324	NM_001076455	calcium and integrin binding family member 4
A_73_P072551	0	2.18994	NR5A2	541305	XM_615597	nuclear receptor subfamily 5, group A, member 2
A_73_P058981	0	2.18943	IQCE	618833	XM_871154	IQ motif containing E
A_73_110675	0	2.18775	LOC100295485	100295485	XM_002684460	similar to angiotensin I converting enzyme 1
A_73_P077331	0	2.18477	KLHL1	614976	NM_001193055	kelch-like 1 (Drosophila)
A_73_P048861	0	2.18159	EIF4H	517409	NM_001075752	eukaryotic translation initiation factor 4H
A_73_P085831	0	2.18116	LOC783008	783008	XM_001251662	hypothetical LOC783008
A_73_102358	0	2.17988	SPZ1	519496	NM_001040540	spermatogenic leucine zipper 1
A_73_P200902	0	2.17945	LOC522128	522128	XR_083001	carcinoembryonic antigen-related cell adhesion molecule 1-like
A_73_108491	0	2.17816	LRRC8B	517584	XM_595756	leucine rich repeat containing 8 family, member B
A_73_P034976	0	2.17472	MYOM2	524077	NM_001038140	myomesin (M-protein) 2, 165kDa
A_73_P103701	0	2.17317	LOC100335701	100335701	BC111621	hypothetical protein LOC100335701
A_73_101091	0	2.17155	ADAT2	615418	NM_001034780	adenosine deaminase, tRNA-specific 2, TAD2 homolog (S. cerevisiae)
A_73_114660	0	2.16995	SYNJ2	518435	XM_596626	synaptojanin 2
A_73_104995	0	2.16896	F13B	511483	NM_001038529	coagulation factor XIII, B polypeptide
A_73_109686	0	2.16728	BPIL3	518569	XM_596762	bactericidal/permeability-increasing protein-like 3
A_73_100694	0	2.16429	ACSBG2	526688	XM_001790582	acyl-CoA synthetase bubblegum family member 2
A_73_113818	0	2.15912	OVOL2	532761	XM_611927	ovo-like 2 (Drosophila)
A_73_100592	0	2.15898	FBXO39	539103	NM_001037613	F-box protein 39
A_73_P040686	0	2.1579	PAG12	337906	NM_176622	pregnancy-associated glycoprotein 12
A_73_P205827	0	2.15594	LOC784995	784995	XM_001253142	Kinase suppressor of Ras 2-like
A_73_111210	0	2.15463	CA6	280742	NM_173898	carbonic anhydrase VI
A_73_104808	0	2.15397	HSPA1L	540190	NM_001167895	heat shock 70kDa protein 1-like
A_73_117380	0	2.15358	CATSPER3	540820	XM_613302	cation channel, sperm associated 3
A_73_110784	0	2.15203	LOC510193	510193	NM_001100333	similar to Apolipoprotein L, 3
A_73_103549	0	2.15185	SYT14	787880	XM_002694296	synaptotagmin XIV
A_73_100870	0	2.1507	SSH1	538233	XM_618431	slingshot homolog 1 (Drosophila)
A_73_P037631	0	2.15065	MS4A14	767816	NM_001076541	membrane-spanning 4-domains, subfamily A, member 14
A_73_P056756	0	2.14791	LOC786662	786662	XM_001254283	ATP-binding cassette, sub-family C, member 4
A_73_114414	0	2.14619	SPERT	616053	NM_001102297	spermatid associated
A_73_120979	0	2.1447	LOC100126053	100126053	NM_001105655	hypothetical LOC100126053
A_73_114367	0	2.14422	MFAP3L	529443	XM_607890	microfibrillar-associated protein 3-like
A_73_P083336	0	2.1442	C11H9orf50	617008	XM_869180	hypothetical LOC617008
A_73_P074941	0	2.14361	LOC519943	519943	XM_872166	CG4452-like
A_73_P039941	0	2.14316	NT5C1B	527380	NM_001038555	5'-nucleotidase, cytosolic IB
A_73_105053	0	2.14289	MS4A1	505653	NM_001077854	membrane-spanning 4-domains, subfamily A, member 1
A_73_107779	0	2.14233	SPTLC3	524501	XM_602826	serine palmitoyltransferase, long chain base subunit 2
A_73_110294	0	2.14042	CHIA	282645	NM_174699	chitinase, acidic
A_73_P082321	0	2.13981	MAP4K3	507624	NM_001191162	mitogen-activated protein kinase kinase kinase kinase 3
A_73_P205882	0	2.13833	LOC781154	781154	DT829444	hypothetical LOC781154
A_73_101487	0	2.13475	GRIK1	533760	NM_001102514	glutamate receptor, ionotropic, kainate 1
A_73_113153	0	2.13007	RAB27B	282858	NM_174738	RAB27B, member RAS oncogene family
A_73_117469	0	2.12883	ST8SIA2	540267	NM_001098113	ST8 alpha-N-acetyl-neuraminide alpha-2,8-sialyltransferase 2
A_73_111616	0	2.1277	KCNG4	534070	XM_613699	potassium voltage-gated channel, subfamily G, member 4
A_73_P051241	0	2.12725	MS4A5	777599	NM_001078146	membrane-spanning 4-domains, subfamily A, member 5
A_73_112886	0	2.12405	ODF1	281366	NM_174131	outer dense fiber of sperm tails 1
A_73_P094551	0	2.12292	CACNB4	282161	NM_001192104	calcium channel, voltage-dependent, beta 4 subunit
A_73_107548	0	2.12145	GSG1	530502	NM_001075933	germ cell associated 1
A_73_110358	0	2.12094	RFK	514697	BC102762	riboflavin kinase
A_73_P084251	0	2.11918	CARM1	784795	XM_001788920	coactivator-associated arginine methyltransferase 1
A_73_105528	0	2.11875	ICA1	535346	NM_001038168	islet cell autoantigen 1, 69kDa
A_73_P034886	0	2.11506	ELF5	539420	NM_001024569	E74-like factor 5 (ets domain transcription factor)
A_73_105954	0	2.11212	SPHKAP	540759	XM_612993	SPHK1 interactor, AKAP domain containing
A_73_P040696	0	2.10906	SRP54	614017	NM_001038201	signal recognition particle 54kDa
A_73_111789	0	2.10797	LTA	280845	NM_001013401	lymphotoxin alpha (TNF superfamily, member 1)
A_73_120956	0	2.10662	C5H12orf48	615510	XM_867341	similar to UPF0419 protein C12orf48
A_73_107012	0	2.10261	LOC614138	614138	XM_865508	similar to glycerol-3-phosphate dehydrogenase 1-like
A_73_114216	0	2.1023	MPO	511206	NM_001113298	myeloperoxidase
A_73_P074616	0	2.10092	TP53TG5	100138069	XM_001787883	TP53 target 5
A_73_119702	0	2.09918	BRI3BP	538558	NM_001099087	BRI3 binding protein
A_73_103971	0	2.09836	BLNK	510393	NM_001046054	B-cell linker
A_73_P037111	0	2.09642	PIP	613853	NM_001080913	prolactin-induced protein
A_73_P043681	0	2.09395	C3H3orf22	618236	NM_001076497	chromosome 3 open reading frame 22 ortholog
A_73_P114021	0	2.09375	GUCY1A2	613600	NM_001191341	guanylate cyclase 1, soluble, alpha 2
A_73_P064371	0	2.09273	LOC529859	529859	XR_084649	hypothetical LOC529859
A_73_P058461	0	2.09271	ZKSCAN2	539463	XM_587316	zinc finger with KRAB and SCAN domains 2
A_73_101661	0	2.09219	LOC618591	618591	NM_001101276	similar to NKp80 NK receptor
A_73_113264	0	2.09218	VWA3B	536340	NM_001191318	von Willebrand factor A domain containing 3B
A_73_117346	0	2.09135	MGAT5	537595	NM_001191342	mannosyl (alpha-1,6-)-glycoprotein beta-1,6-N-acetyl-glucosaminyltransferase
A_73_101655	0	2.08955	GYS2	537451	NM_001192905	glycogen synthase 2 (liver)
A_73_P032181	0	2.08926	TXNDC8	777785	NM_001078160	thioredoxin domain containing 8 (spermatozoa)
A_73_P102841	0	2.08731	ONECUT1	503584	NM_001191161	one cut homeobox 1
A_73_100767	0	2.08385	ZNF474	781423	NM_001037490	zinc finger protein 474
A_73_P046306	0	2.08342	FAM76A	535402	NM_001015660	family with sequence similarity 76, member A
A_73_104354	0	2.08256	SLC6A6	282366	NM_174610	solute carrier family 6 (neurotransmitter transporter, taurine), member 6
A_73_P070936	0	2.08195	MED13L	517336	NM_001192468	mediator complex subunit 13-like
A_73_P034796	0	2.08113	NBR1	515032	NM_001100367	neighbor of BRCA1 gene 1
A_73_108582	0	2.07726	BARHL1	615585	XM_868553	BarH-like homeobox 1
A_73_108598	0	2.07705	GMFG	514407	NM_001024537	glia maturation factor, gamma
A_73_P094861	0	2.07468	LOC613949	613949	XM_001787991	MICAL-like
A_73_P072421	0	2.07422	PROX1	515324	NM_001193232	prospero homeobox 1
A_73_118370	0	2.07381	GPSM2	513654	XM_591374	G-protein signaling modulator 2
A_73_110981	0	2.07321	FHL5	615499	NM_001076379	four and a half LIM domains 5
A_73_112517	0	2.07303	LOC786537	786537	XR_083772	zinc finger protein 345-like
A_73_P044136	0	2.07059	MGC137098	768030	NM_001077089	hypothetical protein MGC137098
A_73_P037751	0	2.07005	GNG12	286850	NM_174785	guanine nucleotide binding protein (G protein), gamma 12
A_73_P032691	0	2.06528	STK40	515723	NM_001075727	serine/threonine kinase 40
A_73_106803	0	2.06101	GRIP1	525592	XM_603945	glutamate receptor interacting protein 1
A_73_111474	0	2.06072	LOC505399	505399	XM_581681	hook homolog 1-like
A_73_103048	0	2.05897	MMP13	281914	NM_174389	matrix metallopeptidase 13 (collagenase 3)
A_73_114974	0	2.05759	SMCP	493777	NM_001008417	sperm mitochondria-associated cysteine-rich protein
A_73_100574	0	2.05596	ASB17	616654	NM_001076430	ankyrin repeat and SOCS box containing 17
A_73_P041036	0	2.05422	MGC152396	786654	NM_001099199	hypothetical protein LOC786654
A_73_P035766	0	2.05371	C16H1orf100	767994	NM_001077054	chromosome 1 open reading frame 100 ortholog
A_73_114634	0	2.05354	GNG13	517006	XM_595169	guanine nucleotide binding protein (G protein), gamma 13
A_73_102741	0	2.05262	CHRNA3	282702	NM_174719	cholinergic receptor, nicotinic, alpha 3
A_73_104752	0	2.05257	LOC100190915	100190915	NM_001168601	hypothetical LOC100190915
A_73_111109	0	2.04729	RGS22	617133	XM_869327	regulator of G-protein signaling 22
A_73_100035	0	2.04386	ANKRD9	532402	NM_001102144	ankyrin repeat domain 9
A_73_P067136	0	2.0419	LOC512420	512420	XM_589934	hypothetical LOC512420
A_73_115623	0	2.04007	C13H20orf71	516692	NM_001040535	chromosome 20 open reading frame 71 ortholog
A_73_113833	0	2.03967	LEP	280836	NM_173928	leptin
A_73_118568	0	2.03822	C4BPB	281652	NM_174253	complement component 4 binding protein, beta
A_73_108245	0	2.03759	TMOD4	505645	NM_001075215	tropomodulin 4 (muscle)
A_73_118868	0	2.03631	RUNDC3A	614322	NM_001076322	RUN domain containing 3A
A_73_109507	0	2.03617	C8H9orf24	540767	NM_001076240	testes development-related NYD-SP22
A_73_P039146	0	2.03516	IQCF5	768000	NM_001077060	IQ motif containing F5
A_73_P092971	0	2.03483	LOC530756	530756	BC149666	similar to acyltransferase like 1B
A_73_103572	0	2.03413	gzmA	407178	NM_001001142	granzyme A
A_73_107231	0	2.03314	CHRNE	281688	NM_174272	cholinergic receptor, nicotinic, epsilon
A_73_110649	0	2.03191	PCDHGA6	100337150	XM_002689259	protocadherin gamma subfamily A, 6
A_73_P043371	0	2.029	SPATA19	618276	NM_001076498	spermatogenesis associated 19
A_73_113738	0	2.02873	ITGB3	282642	XM_616376	integrin, beta 3 (platelet glycoprotein IIIa, antigen CD61)
A_73_110430	0	2.02843	TMC5	513865	XM_591622	transmembrane channel-like 5
A_73_P051701	0	2.02725	FAM81B	514910	NM_001075688	family with sequence similarity 81, member B
A_73_P033666	0	2.02707	BCL2L14	508365	NM_001015544	Bcl2-like 14 (apoptosis facilitator)
A_73_P043951	0	2.02666	MAP4	281295	NM_174105	microtubule-associated protein 4
A_73_107306	0	2.0265	ACTL9	540051	NM_001038569	actin-like 9
A_73_102881	0	2.02634	JPH1	536811	NM_001192887	junctophilin 1
A_73_114064	0	2.02623	MASP1	522347	NM_001076968	mannan-binding lectin serine peptidase 1 (C4/C2 activating component of Ra-reactive factor)
A_73_109031	0	2.02544	PSMB11	538873	NM_001099386	proteasome (prosome, macropain) subunit, beta type, 11
A_73_P489258	0	2.0237	LOC100139500	100139500	XM_001788080	similar to doublecortin domain containing 2
A_73_102402	0	2.02289	ICAM3	281840	NM_174349	intercellular adhesion molecule 3
A_73_P060331	0	2.02196	GSTO2	613905	XM_865110	glutathione S-transferase omega 2
A_73_P103666	0	2.02145	LOC100336249	100336249	NM_001195188	hypothetical protein LOC100336249
A_73_P156762	0	2.02027	LOC100126817	100126817	NM_001195070	hypothetical protein LOC100126817
A_73_117706	0	2.0198	PADI6	531084	XM_609569	peptidyl arginine deiminase, type VI
A_73_P039491	0	2.01508	FAM19A4	616873	NM_001076435	family with sequence similarity 19 (chemokine (C-C motif)-like), member A4
A_73_102596	0	2.01242	CLEC4E	514797	XM_592701	C-type lectin domain family 4, member E
A_73_101090	0	2.01127	CLMN	505010	XM_002702697	calmin (calponin-like, transmembrane)
A_73_109861	0	2.0079	IVL	280830	NM_001105320	involucrin
A_73_118937	0	2.00752	MFSD9	514165	XM_591971	major facilitator superfamily domain containing 9
A_73_P060503	0	2.00519	LOC510536	510536	XM_587684	similar to Uncharacterized protein C10orf88
A_73_119644	0	2.00457	SCTR	523291	NM_001099021	secretin receptor
A_73_P037291	0	2.00351	MFSD11	518635	NM_001075777	major facilitator superfamily domain containing 11
A_73_116801	0	2.00209	CORO1B	510128	NM_001113243	coronin, actin binding protein, 1B
A_73_P366096	0	2.00107	LOC518933	518933	XM_597136	CD163 molecule-like 1-like
A_73_P082296	0	1.99846	CYP1B1	511470	NM_001192294	cytochrome P450, family 1, subfamily B, polypeptide 1
A_73_P058851	0	1.9967	TECPR1	789454	XM_001256206	tectonin beta-propeller repeat containing 1
A_73_P051326	0	1.99569	AMPH	614722	NM_001098130	amphiphysin
A_73_106812	0	1.9954	CBLC	615866	NM_001101248	Cas-Br-M (murine) ecotropic retroviral transforming sequence c
A_73_P035086	0	1.99538	GPR17	782442	NM_001082470	G protein-coupled receptor 17
A_73_104933	0	1.99362	PDILT	518716	XM_596915	protein disulfide isomerase-like, testis expressed
A_73_P491878	0	1.99227	LOC516599	516599	XM_864679	similar to tripartite motif protein 5 alpha
A_73_111903	0	1.99035	PLP1	281410	NM_174149	proteolipid protein 1
A_73_P076896	0	1.98954	GLB1L3	522360	XM_600640	galactosidase, beta 1-like 3
A_73_116005	0	1.98732	EIF2AK2	347700	AB104655	eukaryotic translation initiation factor 2-alpha kinase 2
A_73_114503	0	1.9872	ACTA1	281592	NM_174225	actin, alpha 1, skeletal muscle
A_73_101804	0	1.98523	IRGC	539080	NM_001076146	immunity-related GTPase family, cinema
A_73_105538	0	1.98493	ANPEP	404191	NM_001075144	alanyl (membrane) aminopeptidase
A_73_109850	0	1.98492	PDZD9	537386	NM_001076094	PDZ domain containing 9
A_73_P058111	0	1.98338	C25H16orf90	767879	BC109564	hypothetical protein LOC767879
A_73_P036796	0	1.98193	ITGB6	282644	NM_174698	integrin, beta 6
A_73_110820	0	1.98185	YPEL4	613682	NM_001079784	yippee-like 4
A_73_P031821	0	1.97991	GYPA	617836	NM_001098141	glycophorin A
A_73_102180	0	1.97954	GPR137B	613826	XM_002703338	G protein-coupled receptor 137B
A_73_P057991	0	1.9771	GFER	618423	NM_001193188	growth factor, augmenter of liver regeneration
A_73_105085	0	1.977	OAZ3	531865	NM_001172708	ornithine decarboxylase antizyme 3
A_73_115761	0	1.97624	NPBWR2	281208	NM_174075	neuropeptides B/W receptor 2
A_73_P064501	0	1.97343	ONECUT2	782542	XM_001251175	similar to one cut domain, family member 2
A_73_P491618	0	1.96996	LOC786706	786706	XM_001254310	butyrophilin subfamily 1 member A1-like
A_73_P030026	0	1.96922	TNS4	532898	NM_001038155	tensin 4
A_73_113005	0	1.96858	GCC1	539985	XM_590708	GRIP and coiled-coil domain containing 1
A_73_120984	0	1.96781	LOC506093	506093	BC110175	glutathione S-transferase, theta 4
A_73_114421	0	1.96723	THEG	788788	XM_001255737	Theg homolog (mouse)
A_73_P189582	0	1.96629	C11H2orf53	782932	XM_001251592	similar to Chromosome 2 open reading frame 53
A_73_113752	0	1.96561	OSGIN1	768073	NM_001077129	oxidative stress induced growth inhibitor 1
A_73_P030566	0	1.96032	MGC152344	785804	NM_001099197	hypothetical protein LOC785804
A_73_P041476	0	1.96026	FAM8A1	511911	NM_001081718	family with sequence similarity 8, member A1
A_73_103284	0	1.95822	ENPEP	504350	NM_001038027	glutamyl aminopeptidase (aminopeptidase A)
A_73_P034861	0	1.95796	C26H10orf120	617773	NM_001076476	chromosome 10 open reading frame 120 ortholog
A_73_P050516	0	1.9571	NAA16	538989	NM_001103100	N(alpha)-acetyltransferase 16, NatA auxiliary subunit
A_73_108485	0	1.95582	ACTRT1	539271	XM_586108	actin-related protein T1
A_73_P037271	0	1.95479	TRIM17	618634	NM_001105011	tripartite motif containing 17
A_73_P050066	0	1.95461	CCDC153	508592	NM_001075365	coiled-coil domain containing 153
A_73_112614	0	1.95416	CDH6	537946	NM_001034640	cadherin 6, type 2, K-cadherin (fetal kidney)
A_73_P091946	0	1.95353	LOC790004	790004	BC109984	UDP-N-acetylglucosamine: alpha-1,3-D-mannoside beta-1,4-N-acetylglucosaminyltransferase IV-like
A_73_P037911	0	1.95091	VASH2	539085	NM_001079611	vasohibin 2
A_73_108230	0	1.94897	LOC616410	616410	XM_868425	similar to Actin-87E
A_73_P488693	0	1.94871	LOC100138814	100138814	XM_001787472	hypothetical protein LOC100138814
A_73_P093056	0	1.94689	COL24A1	531254	XM_609742	collagen, type XXIV, alpha 1
A_73_P033096	0	1.94573	FAM134B	540068	NM_001015672	family with sequence similarity 134, member B
A_73_111780	0	1.9456	EDEM1	511008	NM_001103092	ER degradation enhancer, mannosidase alpha-like 1
A_73_115426	0	1.9454	AIF1	280989	NM_173985	allograft inflammatory factor 1
A_73_P046336	0	1.94407	C19H17orf64	530096	NM_001075929	chromosome 17 open reading frame 64 ortholog
A_73_116184	0	1.94333	PGLYRP3	532575	XM_611696	peptidoglycan recognition protein 3
A_73_116281	0	1.94274	OIP5	511100	XM_588370	Opa interacting protein 5
A_73_P158927	0	1.94196	LOC785500	785500	XM_001253500	transmembrane protein C9orf144B
A_73_P156732	0	1.94129	LOC784176	784176	XM_001252569	hypothetical LOC784176
A_73_P083016	0	1.9408	RNF144A	618176	XM_870498	ring finger protein 144A
A_73_P044921	0	1.94026	MKRN2	508004	NM_001045989	makorin ring finger protein 2
A_73_P041876	0	1.93946	C7H19orf71	768023	NM_001077082	hypothetical protein MGC137027
A_73_117436	0	1.93896	PDK1	528655	XM_607085	pyruvate dehydrogenase kinase, isozyme 1
A_73_103787	0	1.93836	SH3RF2	540718	NM_001083753	SH3 domain containing ring finger 2
A_73_P041701	0	1.93799	SERPINA3-6	100272171	NM_001146302	serpin A3-6
A_73_P038651	0	1.93761	EFCAB6	535401	BC109967	EF-hand calcium binding domain 6
A_73_P045726	0	1.93684	FRMD3	533321	NM_001046348	FERM domain containing 3
A_73_P166317	0	1.93595	C19H17orf50	616835	XM_868950	similar to Uncharacterized protein C17orf50
A_73_117929	0	1.93424	TSGA13	616493	NM_001076426	testis specific, 13
A_73_P064886	0	1.93339	PROCA1	510175	NM_001166568	protein interacting with cyclin A1
A_73_104095	0	1.93303	LOC616267	616267	XM_868247	similar to RIKEN cDNA 4931409K22
A_73_109613	0	1.93102	FAT2	523046	NM_001192572	FAT tumor suppressor homolog 2 (Drosophila)
A_73_113327	0	1.93078	CLPB	520639	NM_001015625	ClpB caseinolytic peptidase B homolog (E. coli)
A_73_117755	0	1.93054	LOC528493	528493	XM_606918	cadherin 12, type 2 preproprotein-like
A_73_P054796	0	1.93021	LOC616518	616518	BC149616	similar to TCRA protein
A_73_108177	0	1.92819	TGM1	407997	NM_001010991	transglutaminase 1 (K polypeptide epidermal type I, protein-glutamine-gamma-glutamyltransferase)
A_73_P161672	0	1.92789	IFLTD1	518130	XM_596314	intermediate filament tail domain containing 1
A_73_119506	0	1.9277	RNF138	538445	NM_001038174	ring finger protein 138
A_73_P045431	0	1.92738	DUSP3	615432	NM_001076374	dual specificity phosphatase 3
A_73_P038496	0	1.92426	TMEM81	510784	NM_001075465	transmembrane protein 81
A_73_P039206	0	1.92143	RBM4B	505756	NM_001045928	RNA binding motif protein 4B
A_73_106940	0	1.92057	CCDC149	613278	NM_001191519	coiled-coil domain containing 149
A_73_100950	0	1.91926	IL20RA	509038	BC149797	interleukin 20 receptor, alpha
A_73_P085541	0	1.91664	LOC540409	540409	BC109702	hypothetical LOC540409
A_73_P034366	0	1.91636	ING5	614733	NM_001040580	inhibitor of growth family, member 5
A_73_P044986	0	1.91621	LRRC18	767998	NM_001077058	leucine rich repeat containing 18
A_73_P045666	0	1.91478	C15H11orf1	538766	NM_001038177	hypothetical LOC538766
A_73_P072056	0	1.9142	PRDM16	100137803	NM_001191296	PR domain containing 16
A_73_109184	0	1.91355	IL20RB	534581	NM_001102175	interleukin 20 receptor beta
A_73_P046291	0	1.91355	PRODH2	508542	NM_001104967	proline dehydrogenase (oxidase) 2
A_73_P071576	0	1.91255	MAPKAPK2	788091	XM_001255254	mitogen-activated protein kinase-activated protein kinase 2
A_73_P044461	0	1.91179	HEMGN	767995	NM_001077055	hemogen
A_73_P042306	0	1.91043	LOC524650	524650	NM_001040545	similar to EF hand calcium binding domain 1
A_73_P060067	0	1.91009	CPEB3	537016	NM_001193228	cytoplasmic polyadenylation element binding protein 3
A_73_P035774	0	1.90928	C8H8orf74	768069	NM_001077126	chromosome 8 open reading frame 74 ortholog
A_73_P115481	0	1.90913	PHTF2	520774	NM_001191316	putative homeodomain transcription factor 2
A_73_P042621	0	1.90857	RNF151	767973	NM_001077038	ring finger protein 151
A_73_P035446	0	1.90766	FAM71D	618905	NM_001046625	family with sequence similarity 71, member D ortholog
A_73_P062401	0	1.90622	LOC514434	514434	XM_002697411	similar to olfactory receptor Olr1730
A_73_P052321	0	1.9054	LOC780846	780846	NM_001079651	hypothetical protein LOC780846
A_73_P031921	0	1.90427	LOC100125949	100125949	NM_001105512	hypothetical LOC100125949
A_73_P031676	0	1.9038	SULT1A1	282485	NM_177521	sulfotransferase family, cytosolic, 1A, phenol-preferring, member 1
A_73_117527	0	1.90296	C13H20orf85	505337	NM_001075198	chromosome 20 open reading frame 85 ortholog
A_73_P051761	0	1.90274	SPATA9	613406	NM_001034736	spermatogenesis associated 9
A_73_107852	0	1.90187	LOC616722	616722	BC109929	similar to immunity-related GTPase family, cinema 1
A_73_117093	0	1.89946	ZNF648	539756	XM_589215	zinc finger protein 648
A_73_P034671	0	1.89861	PLCZ1	497026	NM_001011680	phospholipase C, zeta 1
A_73_120260	0	1.89528	OXCT2	782973	NM_001098153	3-oxoacid CoA transferase 2
A_73_105438	0	1.89452	TNNC1	509486	NM_001034351	troponin C type 1 (slow)
A_73_P083756	0	1.89436	SLC5A5	505310	FJ403201	solute carrier family 5 (sodium iodide symporter), member 5
A_73_P066616	0	1.8941	BTBD17	789790	XM_001256438	BTB (POZ) domain containing 17
A_73_P089686	0	1.89365	CCT8L2	618575	XM_002686980	chaperonin containing TCP1, subunit 8 (theta)-like 2
A_73_117388	0	1.89304	DNAJC5B	525222	NM_001075866	DnaJ (Hsp40) homolog, subfamily C, member 5 beta
A_73_111071	0	1.89184	PAG7	337901	NM_176618	pregnancy-associated glycoprotein 7
A_73_P104486	0	1.88883	FAM24A	783415	BC126766	family with sequence similarity 24, member A
A_73_112860	0	1.88815	S100G	281658	NM_174257	S100 calcium binding protein G
A_73_101425	0	1.88807	C1H21orf56	522100	NM_001038677	chromosome 21 open reading frame 56 ortholog
A_73_P033496	0	1.88637	MGC134473	767974	NM_001077039	hypothetical protein MGC134473
A_73_P067066	0	1.88426	TEPP	618782	BC110152	testis, prostate and placenta expressed
A_73_P039476	0	1.88344	YWHAZ	287022	NM_174814	tyrosine 3-monooxygenase/tryptophan 5-monooxygenase activation protein, zeta polypeptide
A_73_112591	0	1.88168	PAQR9	522374	NM_001077951	progestin and adipoQ receptor family member IX
A_73_P064411	0	1.88141	CTIF	615119	XM_866840	CBP80/20-dependent translation initiation factor
A_73_P046961	0	1.87947	DNAJB4	541274	NM_001046503	DnaJ (Hsp40) homolog, subfamily B, member 4
A_73_P047746	0	1.87709	GABRA3	282237	NM_174542	gamma-aminobutyric acid (GABA) A receptor, alpha 3
A_73_P091201	0	1.87518	CCDC91	530230	NM_001193032	coiled-coil domain containing 91
A_73_120259	0	1.87181	ADAMTS10	513140	XM_590783	ADAM metallopeptidase with thrombospondin type 1 motif, 10
A_73_P491333	0	1.87116	C6H4orf36	616618	XM_002688406	similar to Chromosome 4 open reading frame 36
A_73_105245	0	1.87074	KYNU	520327	NM_001191308	kynureninase
A_73_P076356	0	1.86962	LOC510902	510902	XM_002693722	similar to olfactory receptor Olr737
A_73_P156107	0	1.86901	LOC783646	783646	XM_001251120	hypothetical LOC783646
A_73_113368	0	1.8684	ARL9	539310	XM_586382	ADP-ribosylation factor-like 9
A_73_104668	0	1.8673	ATOH8	616225	NM_001193104	atonal homolog 8 (Drosophila)
A_73_107654	0	1.86557	LOC524074	524074	XR_084719	regulatory factor X4-like
A_73_P034931	0	1.86473	MGC134105	767963	NM_001077031	hypothetical protein MGC134105
A_73_107816	0	1.86399	PMFBP1	523993	XM_602307	polyamine modulated factor 1 binding protein 1
A_73_109176	0	1.86295	MLANA	616945	NM_001193135	melan-A
A_73_P093946	0	1.86193	HDAC4	517559	XM_595731	histone deacetylase 4
A_73_117087	0	1.86143	MIP	280859	NM_173937	major intrinsic protein of lens fiber
A_73_106506	0	1.85933	SNX29	518366	NM_001076862	sorting nexin 29
A_73_114705	0	1.859	MRO	524917	NM_001034552	maestro
A_73_P045596	0	1.85816	C11H2orf70	767918	NM_001076994	hypothetical protein MGC128001
A_73_102570	0	1.85801	SLC22A10	509728	NM_001101917	solute carrier family 22, member 10
A_73_104276	0	1.85777	KCNE2	768025	NM_001077084	potassium voltage-gated channel, Isk-related family, member 2
A_73_110409	0	1.85754	LOC404073	404073	NM_205774	histone H2B variant PT15
A_73_118072	0	1.8571	LIPF	281283	NM_174103	lipase, gastric
A_73_104799	0	1.85692	KERIA	407189	K03533	cytokeratin type II, component Ia
A_73_P081371	0	1.85681	UBE2J1	539754	XM_866344	ubiquitin-conjugating enzyme E2, J1 (UBC6 homolog, yeast)
A_73_107688	0	1.85665	SLC44A5	530146	XM_608611	solute carrier family 44, member 5
A_73_106155	0	1.85585	TMED6	533277	NM_001075988	transmembrane emp24 protein transport domain containing 6
A_73_110840	0	1.8547	CCDC70	515635	NM_001075723	coiled-coil domain containing 70
A_73_P072236	0	1.85418	LOC510718	510718	XM_587895	SYnapse Defective family member (syd-2)-like
A_73_104064	0	1.85377	NAPEPLD	541291	NM_001015680	N-acyl phosphatidylethanolamine phospholipase D
A_73_P033486	0	1.85247	PRM3	615629	NM_001078053	protamine 3
A_73_P041996	0	1.8519	SARM1	536256	NM_001102518	sterile alpha and TIR motif containing 1
A_73_118391	0	1.85148	KCNK7	532497	NM_001192725	potassium channel, subfamily K, member 7
A_73_P080301	0	1.85142	GPR135	781195	XM_001249596	G protein-coupled receptor 135
A_73_P041576	0	1.84997	PDE4A	512222	NM_001101081	phosphodiesterase 4A, cAMP-specific (phosphodiesterase E2 dunce homolog, Drosophila)
A_73_P041571	0	1.84984	41166	524980	NM_001102087	septin 14
A_73_P048186	0	1.8471	TUBA8	768036	NM_001077095	tubulin, alpha 8
A_73_P046221	0	1.84636	LOC614047	614047	NM_001040574	hypothetical protein LOC614047
A_73_100830	0	1.84618	IZUMO1	618057	XM_870387	izumo sperm-egg fusion 1
A_73_103885	0	1.84216	WIF1	533672	NM_001075996	WNT inhibitory factor 1
A_73_118392	0	1.84098	C26H10orf90	614587	BC133554	hypothetical protein LOC614587
A_73_105037	0	1.8409	ST3GAL1	282351	NM_001097983	ST3 beta-galactoside alpha-2,3-sialyltransferase 1
A_73_P069606	0	1.84034	TECPR2	530121	NM_001192690	tectonin beta-propeller repeat containing 2
A_73_P097201	0	1.83881	EAF1	507577	NM_001192153	ELL associated factor 1
A_73_P039726	0	1.83859	MSLN	516237	NM_001100374	mesothelin
A_73_P156292	0	1.83797	C28H10orf53	785781	NM_001168003	chromosome 10 open reading frame 53
A_73_106588	0	1.83774	OR52I2	517412	XM_595581	olfactory receptor, family 52, subfamily I, member 2
A_73_P036661	0	1.83708	C16H1orf227	767954	NM_001077024	hypothetical protein MGC133602
A_73_118823	0	1.83321	C28H10orf27	515913	NM_001038121	chromosome 10 open reading frame 27 ortholog
A_73_P042066	0	1.83256	EIF4G3	534618	BC110263	eukaryotic translation initiation factor 4 gamma, 3
A_73_P048131	0	1.83097	LPHN3	282651	NM_181033	latrophilin 3
A_73_P077096	0	1.82979	LOC786645	786645		KIAA1750 protein-like
A_73_P033071	0	1.82977	DYDC2	514060	NM_001046163	DPY30 domain containing 2
A_73_104432	0	1.82852	C21H14orf153	617441	NM_001076459	hypothetical protein LOC617441
A_73_116965	0	1.82746	FSTL4	540809	XM_613235	follistatin-like 4
A_73_119867	0	1.82667	SPADH1	282373	NM_174616	spermadhesin 1
A_73_112867	0	1.82437	ST18	536336	XM_616463	suppression of tumorigenicity 18 (breast carcinoma) (zinc finger protein)
A_73_P043251	0	1.82317	PAG5	337899	NM_176616	pregnancy-associated glycoprotein 5
A_73_P204327	0	1.82252	LOC786342	786342	XM_001254047	similar to putative nuclear protein
A_73_P157597	0	1.82154	LOC781855	781855	DT842872	Rho GTPase regulating protein, putative-like
A_73_109237	0	1.81748	KREMEN1	524357	XM_602679	kringle containing transmembrane protein 1
A_73_P030846	0	1.81673	MGC137055	768021	NM_001077080	hypothetical protein MGC137055
A_73_P166907	0	1.81581	LRRC27	614529	XM_866066	leucine rich repeat containing 27
A_73_P096276	0	1.81539	ZDHHC19	514466	BC112567	zinc finger, DHHC-type containing 19
A_73_P032481	0	1.8144	MGC165762	783240	NM_001099189	leucine-rich repeat-containing protein ENSP00000371558
A_73_120005	0	1.81389	MEFV	529195	XM_002706315	Mediterranean fever
A_73_P052186	0	1.81286	TMCO5B	513290	NM_001075609	transmembrane and coiled-coil domains 5B
A_73_109120	0	1.81277	RNF148	538888	NM_001080736	ring finger protein 148
A_73_117927	0	1.81091	RASSF6	520101	XM_598333	Ras association (RalGDS/AF-6) domain family member 6
A_73_P046651	0	1.8104	MGC137036	768024	NM_001077083	hypothetical protein MGC137036
A_73_112697	0	1.81009	GLT6D1	529958	NM_001075928	glycosyltransferase 6 domain containing 1
A_73_119284	0	1.80913	AKTIP	540462	BC109875	AKT interacting protein
A_73_P050251	0	1.80874	USP50	506271	NM_001080230	ubiquitin specific peptidase 50
A_73_109775	0	1.80863	LOC505632	505632	XM_864315	similar to macrophage receptor MARCO
A_73_104994	0	1.80761	GBA3	539625	NM_001191277	glucosidase, beta, acid 3 (cytosolic)
A_73_P103616	0	1.80694	LOC782599	782599	BC109934	hypothetical LOC782599
A_73_106603	0	1.80691	LOC784242	784242		pregnancy-associated glycoprotein 18-like
A_73_117076	0	1.80651	DIS3	767887	XM_001249405	DIS3 mitotic control homolog (S. cerevisiae)
A_73_P045306	0	1.80487	SERAC1	519860	NM_001038550	serine active site containing 1
A_73_P051501	0	1.8043	WNT2	493729	NM_001013001	wingless-type MMTV integration site family member 2
A_73_P492103	0	1.80404	LOC614655	614655	EV656434	similar to DNA segment, Chr 15, Wayne State University 75, expressed
A_73_P030346	0	1.80351	MGC133804	768065	NM_001077122	hypothetical protein MGC133804
A_73_120746	0	1.80336	HBE2	513240	NM_001014913	globin, beta, epsilon 2
A_73_110755	0	1.80272	REEP6	522480	NM_001038135	receptor accessory protein 6
A_73_P036941	0	1.80181	DNAJB7	789037	NM_001099730	DnaJ (Hsp40) homolog, subfamily B, member 7
A_73_P492708	0	1.79949	CXHXorf61	100138847	XM_001788191	similar to chromosome X open reading frame 61
A_73_P039276	0	1.79863	WFDC11	767987	NM_001077048	WAP four-disulfide core domain 11
A_73_P065021	0	1.79819	SMG6	516411	XM_594564	Smg-6 homolog, nonsense mediated mRNA decay factor (C. elegans)
A_73_115754	0	1.79694	EFHA2	536426	XM_616557	EF-hand domain family, member A2
A_73_P093686	0	1.79612	SLFNL1	614897	XM_866542	schlafen-like 1
A_73_P086391	0	1.79542	C8H9orf128	783189	XM_001250503	similar to Uncharacterized protein C9orf128
A_73_120639	0	1.79496	BCL2L11	507390	NM_001075310	BCL2-like 11 (apoptosis facilitator)
A_73_100690	0	1.79489	HOXB3	618214	NM_001099174	homeobox B3
A_73_108290	0	1.79486	SLC22A14	522718	XM_601004	solute carrier family 22, member 14
A_73_120129	0	1.79441	SMAD3	515125	XM_593090	SMAD family member 3
A_73_118964	0	1.79331	SYT5	539616	NM_001083744	synaptotagmin V
A_73_P040986	0	1.78929	DCUN1D3	504926	NM_001015518	DCN1, defective in cullin neddylation 1, domain containing 3 (S. cerevisiae)
A_73_120672	0	1.78813	C29H11orf66	506337	NM_001038044	chromosome 11 open reading frame 66 ortholog
A_73_P164659	0	1.78805	FMN1	786165	XM_001253931	formin 1
A_73_115568	0	1.78743	MGC151949	527409	NM_001077974	similar to glycoprotein galactosyltransferase alpha 1, 3
A_73_P186532	0	1.78735	CCDC125	515328	XM_593329	coiled-coil domain containing 125
A_73_108093	0	1.78668	RNF141	539455	NM_001040566	ring finger protein 141
A_73_118010	0	1.78635	IL21	378475	NM_198832	interleukin 21
A_73_108085	0	1.78459	KLHL3	533364	XM_612749	kelch-like 3 (Drosophila)
A_73_P064541	0	1.78261	PIGN	525095	NM_001192606	phosphatidylinositol glycan anchor biosynthesis, class N
A_73_P034471	0	1.78099	RAG2	782387	NM_001082469	recombination activating gene 2
A_73_113280	0	1.77967	GRXCR1	527289	XM_605679	glutaredoxin, cysteine rich 1
A_73_104918	0	1.77851	SLAMF9	613822	BC149436	SLAM family member 9
A_73_P032841	0	1.77586	DNAJA4	528615	NM_001102120	DnaJ (Hsp40) homolog, subfamily A, member 4
A_73_P030856	0	1.77554	LOC520057	520057	NM_001079599	similar to type 1 protein phosphatase inhibitor
A_73_108365	0	1.7752	CHRNA6	539113	XM_584902	cholinergic receptor, nicotinic, alpha 6
A_73_P070421	0	1.77443	RNF150	615111	XM_866831	ring finger protein 150
A_73_P093161	0	1.77324	DNER	540552	DV913119	rCG23980-like
A_73_P486625	0	1.77293	LOC615099	615099	XM_002686144	similar to Uncharacterized protein C1orf88
A_73_109505	0	1.77264	WNT3	540753	XM_612963	wingless-type MMTV integration site family, member 3
A_73_111982	0	1.77091	PFN3	521379	NM_001077945	profilin 3
A_73_114176	0	1.76524	LGALS8	506977	NM_001045954	lectin, galactoside-binding, soluble, 8
A_73_111172	0	1.76343	CNTNAP4	536775	XM_616919	contactin associated protein-like 4
A_73_P093841	0	1.76335	ZSCAN20	538651	XM_002686492	zinc finger and SCAN domain containing 20
A_73_P079821	0	1.76163	VPS39	520990	XM_868484	vacuolar protein sorting 39 homolog (S. cerevisiae)
A_73_P035221	0	1.76162	C23H6orf64	618888	NM_001038225	chromosome 6 open reading frame 64 ortholog
A_73_P068996	0	1.75894	LOC516866	516866	XR_084004	myosin light chain kinase-like
A_73_100072	0	1.75627	CYP26B1	540868	NM_001192793	cytochrome P450, family 26, subfamily B, polypeptide 1
A_73_P050531	0	1.75421	TFAM	510059	NM_001034016	transcription factor A, mitochondrial
A_73_121135	0	1.75352	SH3D21	504513	NM_001162534	SH3 domain containing 21
A_73_P066821	0	1.75269	LOC100140115	100140115	EH124099	hypothetical protein LOC100140115
A_73_P059311	0	1.75244	DUSP13	616048	NM_001163944	dual specificity phosphatase 13
A_73_100868	0	1.75228	BTC	280737	NM_173896	betacellulin
A_73_104585	0	1.75184	LNPEP	521633	XM_599899	leucyl/cystinyl aminopeptidase
A_73_P046591	0	1.75122	C2H2orf88	767914	NM_001076991	hypothetical protein MGC128040
A_73_P489538	0	1.751	LOC100336460	100336460	XM_002690632	hCG2039694-like
A_73_105217	0	1.74926	SLC41A2	524417	XM_002687644	solute carrier family 41, member 2
A_73_103576	0	1.74918	SUN5	514087	NM_001046165	Sad1 and UNC84 domain containing 5
A_73_P043341	0	1.74779	MGC133880	767965	NM_001077033	hypothetical protein MGC133880
A_73_P104711	0	1.74757	MGC157405	518205	NM_001083697	pregnancy-associated glycoprotein
A_73_121115	0	1.7472	SPATA20	511363	NM_001083407	spermatogenesis associated 20
A_73_110616	0	1.74715	RABIF	616779	NM_001040596	RAB interacting factor
A_73_P031596	0	1.74435	ADSSL1	784089	NM_001099192	adenylosuccinate synthase like 1
A_73_P060231	0	1.74433	KAZALD1	617445	XM_869707	Kazal-type serine peptidase inhibitor domain 1
A_73_110145	0	1.74351	LPP	524132	NM_001192591	LIM domain containing preferred translocation partner in lipoma
A_73_100327	0	1.74321	VRK3	520302	NM_001046251	vaccinia related kinase 3
A_73_P158267	0	1.74317	LOC100336179	100336179	XM_002704078	hypothetical protein LOC100336179
A_73_115954	0	1.74225	LOC525099	525099	XM_603445	similar to rCG45771
A_73_121158	0	1.74217	SLC36A3	540844	XM_613403	solute carrier family 36 (proton/amino acid symporter), member 3
A_73_106629	0	1.74074	TNP2	281538	NM_174200	transition protein 2 (during histone to protamine replacement)
A_73_114391	0	1.73901	LOC781543	781543		regulator of G-protein signaling 8-like
A_73_P076236	0	1.73843	RAG1	506302	XM_002693521	recombination activating gene 1
A_73_P093086	0	1.73684	SPATA1	100138186	XM_001788539	spermatogenesis associated 1
A_73_P103446	0	1.73633	LOC781940	781940	BC108171	similar to Chromosome 13 open reading frame 28
A_73_P052016	0	1.73579	CDRT4	516149	NM_001046220	CMT1A duplicated region transcript 4
A_73_P095436	0	1.73544	PDIK1L	510253	BC112655	PDLIM1 interacting kinase 1 like
A_73_103529	0	1.73442	KLHL10	541263	NM_001078033	kelch-like 10 (Drosophila)
A_73_P158772	0	1.73323	LOC100138791	100138791	DT844152	hypothetical protein LOC100138791
A_73_117741	0	1.7327	ATP2C1	327663	NM_175785	ATPase, Ca++ transporting, type 2C, member 1
A_73_110008	0	1.7306	LOC526787	526787	BC115998	similar to Tripartite motif protein 47
A_73_106324	0	1.7294	CCDC63	518001	NM_001075763	coiled-coil domain containing 63
A_73_P040481	0	1.72937	LOC523631	523631	NM_001077958	testis-specific histone 2a-like
A_73_118108	0	1.72823	MKL2	511461	NM_001192293	MKL/myocardin-like 2
A_73_107892	0	1.72488	SPAG4	618468	NM_001076507	sperm associated antigen 4
A_73_107530	0	1.72444	CRIP2	780821	NM_001079649	cysteine-rich protein 2
A_73_P045846	0	1.72383	MGC134040	767972	NM_001077037	hypothetical protein MGC134040
A_73_103997	0	1.72352	HKDC1	614824		hexokinase domain containing 1
A_73_112336	0	1.72329	MMP2	282872	NM_174745	matrix metallopeptidase 2 (gelatinase A, 72kDa gelatinase, 72kDa type IV collagenase)
A_73_P035631	0	1.72152	BLOC1S3	538539	NM_001099086	biogenesis of lysosomal organelles complex-1, subunit 3
A_73_P068876	0	1.72079	ARRDC4	538517	NM_001192034	arrestin domain containing 4
A_73_P056036	0	1.72077	LOC524700	524700	XM_002706411	ATP-binding cassette, sub-family C, member 4
A_73_P034176	0	1.71968	AQP7	615498	NM_001076378	aquaporin 7
A_73_P095036	0	1.71843	C2H2orf62	514380	XM_002685591	similar to Chromosome 2 open reading frame 62
A_73_P091406	0	1.71735	OVOS2	508026	NM_001164024	ovostatin 2
A_73_120443	0	1.71677	MAL	510077	NM_001075428	mal, T-cell differentiation protein
A_73_117641	0	1.71377	BCL2L15	509786	NM_001075417	BCL2-like 15
A_73_P039528	0	1.71364	LOC618633	618633	NM_001103302	similar to Myeloid-associated differentiation marker
A_73_P038606	0	1.71204	HIF1AN	520864	NM_001083443	hypoxia inducible factor 1, alpha subunit inhibitor
A_73_107135	0	1.70578	AKAP4	281611	NM_174235	A kinase (PRKA) anchor protein 4
A_73_101335	0	1.7056	CCDC54	100125920	NM_001105490	coiled-coil domain containing 54
A_73_104637	0	1.70545	GPR85	504208	NM_001075150	G protein-coupled receptor 85
A_73_P091616	0	1.70544	LOC782076	782076	BC142441	hypothetical protein LOC782076
A_73_110723	0	1.70506	EFCAB1	505272	NM_001037585	EF-hand calcium binding domain 1
A_73_P054216	0	1.70426	ADAM20	782699	XM_001251335	ADAM metallopeptidase domain 20
A_73_P050006	0	1.70345	C14orf28	538768	NM_001046441	chromosome 14 open reading frame 28 ortholog
A_73_105598	0	1.7033	LOC520682	520682	NM_001075809	brain protein 44-like protein 2
A_73_102105	0	1.70146	RNASE6	282341	NM_174594	ribonuclease, RNase A family, k6
A_73_P074111	0	1.69997	CHRNA4	537251	NM_001192900	cholinergic receptor, nicotinic, alpha 4
A_73_113203	0	1.69929	GATA1	516066	XM_868355	GATA binding protein 1 (globin transcription factor 1)
A_73_P035141	0	1.69766	PRSS54	529251	NM_001099044	protease, serine, 54
A_73_P063711	0	1.69751	PRSS44	100140621	XM_001788718	protease, serine, 44
A_73_P044791	0	1.69682	PLAC1	767997	NM_001077057	placenta-specific 1
A_73_P115191	0	1.69478	RECK	517232	NM_001192465	reversion-inducing-cysteine-rich protein with kazal motifs
A_73_P043106	0	1.69451	C15H11orf91	781657	NM_001110185	Uncharacterized protein LOC100131378 homolog
A_73_112823	0	1.69294	PRL	280901	NM_173953	prolactin
A_73_P083826	0	1.69268	C7H19orf44	508648	XM_585456	hypothetical LOC508648
A_73_100764	0	1.69203	CHSY3	528149	NM_001192652	chondroitin sulfate synthase 3
A_73_P251511	0	1.69199	SERPINA3-2	100272170	NM_001146301	SERPIN A3-2
A_73_P048921	0	1.6917	YOD1	539931	NM_001080309	YOD1 OTU deubiquinating enzyme 1 homolog (S. cerevisiae)
A_73_112611	0	1.69113	IL5	280825	NM_173922	interleukin 5 (colony-stimulating factor, eosinophil)
A_73_P042721	0	1.69099	AGPAT3	506607	NM_001038046	1-acylglycerol-3-phosphate O-acyltransferase 3
A_73_P058626	0	1.68992	CALN1	538163	XM_618359	calneuron 1
A_73_111294	0	1.68956	SCGB1C1	615894	DV927684	secretoglobin, family 1C, member 1
A_73_P073117	0	1.68841	SLC25A32	782302	XR_084584	solute carrier family 25, member 32-like
A_73_P043551	0	1.68682	TTLL2	519714	NM_001075793	tubulin tyrosine ligase-like family, member 2
A_73_107559	0	1.68482	RTDR1	616270	NM_001046575	rhabdoid tumor deletion region gene 1
A_73_111129	0	1.68385	ZNF177	100124511	NM_001102550	zinc finger protein 177
A_73_118243	0	1.6826	LOC100299286	100299286	XR_084083	similar to dynamin associated protein 160
A_73_P049841	0	1.68192	TOM1L2	616315	NM_001099154	target of myb1-like 2 (chicken)
A_73_P113251	0	1.6811	LOC524350	524350		hCG1785223-like
A_73_P085676	0	1.68075	LOC617013	617013		hypothetical protein LOC617013
A_73_P035971	0	1.67851	MBD3L1	768027	NM_001077086	methyl-CpG binding domain protein 3-like 1
A_73_P051961	0	1.67737	MGC157408	517463	NM_001105381	pregnancy-associated glycoprotein
A_73_120595	0	1.67726	PPTC7	525355	NM_001192610	PTC7 protein phosphatase homolog (S. cerevisiae)
A_73_P050031	0	1.67616	CAPZB	338052	NM_176648	capping protein (actin filament) muscle Z-line, beta
A_73_P043691	0	1.67465	LOC100125412	100125412	NM_001105031	hypothetical protein LOC100125412
A_73_104964	0	1.67341	AREGB	538751	NM_001099092	amphiregulin B
A_73_115871	0	1.67085	TUBA1D	535605	NM_001046410	tubulin, alpha 3d
A_73_111337	0	1.66875	SUSD2	510458	BT026539	sushi domain containing 2
A_73_P069596	0	1.66824	WDR20	516477	NM_001191156	WD repeat domain 20
A_73_117757	0	1.66765	ARRDC5	617727	NM_001128508	arrestin domain containing 5
A_73_P043716	0	1.66696	LGALS2	511098	NM_001075494	lectin, galactoside-binding, soluble, 2
A_73_P334611	0	1.66684	LOC521269	521269	XM_599529	similar to 4930560E09Rik protein
A_73_103940	0	1.66654	DSCAM	514757	XM_592662	Down syndrome cell adhesion molecule
A_73_P074096	0	1.66616	C13H20orf201	613917	XM_865137	similar to bA299N6.3
A_73_120020	0	1.66265	ODF3L1	505190	NM_001075193	outer dense fiber of sperm tails 3-like 1
A_73_P037356	0	1.66098	ANKRD61	768013	NM_001077072	ankyrin repeat domain 61
A_73_P161612	0	1.65984	LOC789337	789337	XM_001256120	melanoma inhibitory activity protein 3-like
A_73_P043206	0	1.65918	MGC152346	615113	NM_001102286	Uncharacterized protein LOC285141 homolog
A_73_120520	0	1.65905	FKBPL	513929	NM_001101982	FK506 binding protein like
A_73_P080876	0	1.65525	RIMS1	534114	XM_613769	regulating synaptic membrane exocytosis 1
A_73_P065076	0	1.65359	LOC522582	522582	XM_002695725	similar to olfactory receptor, family 1, subfamily A, member 1
A_73_P080596	0	1.65357	FLVCR2	507318	NM_001192143	feline leukemia virus subgroup C cellular receptor family, member 2
A_73_P065786	0	1.65314	KRT12	788382	XM_001255461	keratin 12
A_73_P049156	0	1.65203	MGC134427	768067	NM_001077124	hypothetical protein MGC134427
A_73_P039361	0	1.65166	TMCO5A	617536	NM_001076467	transmembrane and coiled-coil domains 5A
A_73_P082746	0	1.65078	PLEK	518658	NM_001192496	pleckstrin
A_73_109506	0	1.64609	PPIL6	614498	NM_001046537	peptidylprolyl isomerase (cyclophilin)-like 6
A_73_P094791	0	1.6459	SATB2	541192	XM_002685496	SATB homeobox 2
A_73_118545	0	1.64585	PLCE1	519037	XM_597245	phospholipase C, epsilon 1
A_73_119819	0	1.64466	DDI1	539082	NM_001078020	DNA-damage inducible 1 homolog 1 (S. cerevisiae)
A_73_115889	0	1.64309	SPACA5	517880	NM_001040536	sperm acrosome associated 5
A_73_116621	0	1.63948	FTMT	539838	NM_001076190	ferritin mitochondrial
A_73_102691	0	1.63946	NSUN4	618779	BT026151	NOP2/Sun domain family, member 4
A_73_121296	0	1.63698	PIAS2	533403	XM_612798	protein inhibitor of activated STAT, 2
A_73_118252	0	1.63696	SLC4A4	282360	NM_174605	solute carrier family 4, sodium bicarbonate cotransporter, member 4
A_73_P086111	0	1.63687	TTC39B	508428	XM_585202	tetratricopeptide repeat domain 39B
A_73_P040606	0	1.63661	C28H1orf198	616380	NM_001040592	chromosome 1 open reading frame 198 ortholog
A_73_119635	0	1.63617	NYD-SP18	539444	NM_001046457	testes development-related NYD-SP18
A_73_114312	0	1.63558	GRAP2	522346	NM_001192560	GRB2-related adaptor protein 2
A_73_102067	0	1.63557	LMX1A	510296	NM_001191325	LIM homeobox transcription factor 1, alpha
A_73_P034206	0	1.63477	CCDC37	519687	NM_001076866	coiled-coil domain containing 37
A_73_111424	0	1.63356	H1FOO	527400	BC122822	H1 histone family, member O, oocyte-specific
A_73_101900	0	1.63249	ACRV1	529863	NM_001075926	acrosomal vesicle protein 1
A_73_P031326	0	1.63121	TUBA4A	777775	NM_001078158	tubulin, alpha 4a
A_73_P042256	0	1.62934	PAG4	337898	NM_176615	pregnancy-associated glycoprotein 4
A_73_120969	0	1.6293	CTNNA3	780777	NM_001079638	catenin (cadherin-associated protein), alpha 3
A_73_117678	0	1.62863	UPK3B	282115	NM_001012672	uroplakin 3B
A_73_P157692	0	1.62817	C16H1orf129	100140934	XM_001788057	similar to mCG22324
A_73_P047706	0	1.62645	MLF1	533379	NM_001038158	myeloid leukemia factor 1
A_73_P072036	0	1.62642	CHD5	530880	XM_609360	chromodomain helicase DNA binding protein 5
A_73_116716	0	1.62394	ACOT13	504870	NM_001101845	acyl-CoA thioesterase 13
A_73_P035521	0	1.62369	LOC522301	522301	NM_001077949	hypothetical LOC522301
A_73_103438	0	1.6228	USP44	517022	XM_595186	ubiquitin specific peptidase 44
A_73_P032686	0	1.62233	SGCA	541308	NM_001013402	sarcoglycan, alpha (50kDa dystrophin-associated glycoprotein)
A_73_105764	0	1.62182	PIK3CD	504531	XM_580673	phosphoinositide-3-kinase, catalytic, delta polypeptide
A_73_110272	0	1.62074	IL1F5	518514	NM_001075775	interleukin 1 family, member 5 (delta)
A_73_P040092	0	1.61926	LOC404103	404103	NM_205786	spleen trypsin inhibitor
A_73_P055471	0	1.6189	RFESD	519915	XM_002704678	Rieske (Fe-S) domain containing
A_73_107056	0	1.61861	RNASE1	282340	NM_001014386	ribonuclease
A_73_117001	0	1.61798	ITGAV	281875	NM_174367	integrin, alpha V (vitronectin receptor, alpha polypeptide, antigen CD51)
A_73_P041811	0	1.61728	SRR	525340	NM_001077965	serine racemase
A_73_105517	0	1.61699	TMEM8A	508215	NM_001098907	transmembrane protein 8A
A_73_P036881	0	1.61599	CXHXorf65	767964	NM_001077032	hypothetical protein MGC133640
A_73_P090446	0	1.61549	PUS7L	505464	XM_581753	pseudouridylate synthase 7 homolog (S. cerevisiae)-like
A_73_P053996	0	1.61526	OR2AE1	514702	XM_002698139	olfactory receptor, family 2, subfamily AE, member 1
A_73_120141	0	1.6144	SERGEF	534377	NM_001076021	secretion regulating guanine nucleotide exchange factor
A_73_P039456	0	1.61362	LTC4S	511749	NM_001046098	leukotriene C4 synthase
A_73_P070446	0	1.61236	C17H4orf49	513234	NM_001166611	ovary-specific acidic protein
A_73_112360	0	1.611	CYLC1	281737	NM_174302	cylicin, basic protein of sperm head cytoskeleton 1
A_73_P045376	0	1.61069	C15H11orf94	785668	NM_001099196	hypothetical protein LOC785668
A_73_110827	0	1.61037	ADAMTSL1	530624	XM_609099	ADAMTS-like 1
A_73_P115521	0	1.60925	KCND2	540416	NM_001191184	potassium voltage-gated channel, Shal-related subfamily, member 2
A_73_103056	0	1.60918	IQCF1	518447	NM_001075773	IQ motif containing F1
A_73_P035426	0	1.60878	GULO	286812	NM_001034043	L-gulono-gamma-lactone oxidase
A_73_P051001	0	1.60856	C10H14orf38	617691	NM_001038221	chromosome 14 open reading frame 38 ortholog
A_73_119651	0	1.60851	LOC523023	523023	XM_601315	testis-specific serine kinase 5-like
A_73_111400	0	1.60704	ACTL7A	540296	NM_001038570	actin-like 7A
A_73_117564	0	1.60629	ZNF333	789635	XM_001256331	zinc finger protein 333
A_73_P050341	0	1.60507	FYTTD1	407149	NM_001001137	forty-two-three domain containing 1
A_73_P182977	0	1.60502	LOC784593	784593	XM_001252865	similar to Znf domain containing protein
A_73_104324	0	1.60372	CTLA4	281732	NM_174297	cytotoxic T-lymphocyte-associated protein 4
A_73_105840	0	1.60282	AMICA1	509575	NM_001080250	adhesion molecule, interacts with CXADR antigen 1
A_73_P073716	0	1.60049	MYO3A	535824	XM_002692073	myosin IIIA
A_73_P044656	0	1.59958	MGC133583	767956	NM_001077026	hypothetical protein MGC133583
A_73_111471	0	1.59842	ROPN1	527583	NM_001075900	rhophilin associated tail protein 1
A_73_P056901	0	1.59823	LOC531175	531175	XM_002687993	similar to membrane-associated DHHC26 zinc finger protein
A_73_114962	0	1.59631	TMCO2	768018	NM_001077077	transmembrane and coiled-coil domains 2
A_73_117082	0	1.59589	FBP1	513483	NM_001034447	fructose-1,6-bisphosphatase 1
A_73_112909	0	1.59542	CDH12	540672	XM_612599	cadherin 12, type 2 (N-cadherin 2)
A_73_P092826	0	1.59436	C3H1orf194	613530	BC149684	similar to Uncharacterized protein C1orf194
A_73_121356	0	1.59357	LOC100335267	100335267	XM_002704810	kinesin-like protein KIF3Abeta-like
A_73_P090241	0	1.59261	CSRNP2	516929	NM_001192458	cysteine-serine-rich nuclear protein 2
A_73_112031	0	1.59182	TSSK1B	529193	NM_001083710	testis-specific serine kinase 1B
A_73_114548	0	1.59138	SLC26A5	536341	NM_001192878	solute carrier family 26, member 5 (prestin)
A_73_103795	0	1.59119	LYZL6	540048	NM_001046466	lysozyme-like 6
A_73_P068066	0	1.59118	LOC617892	617892	BC109767	hypothetical protein LOC617892
A_73_P082216	0	1.59024	LOC789468	789468	XM_001256216	similar to KIAA1155 protein
A_73_P036506	0	1.58917	CHPT1	511291	NM_001075507	choline phosphotransferase 1
A_73_P083516	0	1.58452	SARDH	614603	NM_001193041	sarcosine dehydrogenase
A_73_106103	0	1.58387	LOC528006	528006	NM_001075905	similar to Histone H2A-Bbd (H2A Barr body-deficient)
A_73_117990	0	1.58386	STAP2	505456	NM_001034246	signal transducing adaptor family member 2
A_73_103841	0	1.58346	LOC541159	541159	XM_614802	similar to Myotubularin-related protein 12 (Phosphatidylinositol-3 phosphate 3-phosphatase adapter subunit) (3-phosphatase adapter protein) (3-PAP)
A_73_117598	0	1.58265	KCNAB1	526133	NM_001025336	potassium voltage-gated channel, shaker-related subfamily, beta member 1
A_73_P075366	0	1.58183	LOC790642	790642	XM_001257061	tripartite motif-containing 28 protein-like
A_73_120561	0	1.57884	KLHDC5	781458	XM_001249626	kelch domain containing 5
A_73_P487998	0	1.57745	LOC787774	787774	XM_001255043	similar to Olfactory receptor 9A4
A_73_107037	0	1.57699	PMEL	281487	M81193	premelanosome protein
A_73_P167312	0	1.57695	SPAG17	535545	XM_615649	sperm associated antigen 17
A_73_100805	0	1.57686	KEL	529060	XM_001788509	Kell blood group, metallo-endopeptidase
A_73_101200	0	1.57531	AQP2	539870	NM_001101199	aquaporin 2 (collecting duct)
A_73_P088761	0	1.57508	C4H7orf62	781500	BC122782	hypothetical protein LOC781500
A_73_119235	0	1.575	ALDOB	515263	NM_001034485	aldolase B, fructose-bisphosphate
A_73_104734	0	1.57413	COMP	281088	NM_001166517	cartilage oligomeric matrix protein
A_73_119572	0	1.57038	ATP1A4	537960	NM_001144103	ATPase, Na+/K+ transporting, alpha 4 polypeptide
A_73_P043576	0	1.5685	CREM	540605	NM_001034710	cAMP responsive element modulator
A_73_106386	0	1.56846	ZMYND15	539735	XM_589053	zinc finger, MYND-type containing 15
A_73_P030756	0	1.56568	HIPK1	512233	NM_001109998	homeodomain interacting protein kinase 1
A_73_P043866	0	1.56452	C3H1orf185	768020	NM_001077079	chromosome 1 open reading frame 185 ortholog
A_73_117558	0	1.56428	PLAC8L1	618331	NM_001193185	PLAC8-like 1
A_73_P063796	0	1.56299	C22H3orf25	514973		similar to EF-hand domain-containing protein C3orf25 homolog
A_73_P046091	0	1.56285	CARHSP1	506760	NM_001045951	calcium regulated heat stable protein 1, 24kDa
A_73_104405	0	1.5616	LOC615451	615451	XM_867257	similar to keratin, hair, basic, 1
A_73_118080	0	1.56143	CEP57	353245	NM_181450	centrosomal protein 57kDa
A_73_P036986	0	1.5596	HBG	511735	NM_001014902	hemoglobin, gamma
A_73_P049016	0	1.55933	PAG16	337910	NM_176625	pregnancy-associated glycoprotein 16
A_73_111130	0	1.55894	TSTD2	616726	XM_868823	thiosulfate sulfurtransferase (rhodanese)-like domain containing 2
A_73_107166	0	1.55875	ACSM1	282576	NM_174682	acyl-CoA synthetase medium-chain family member 1
A_73_P040216	0	1.55856	SPACA4	767953	NM_001077023	sperm acrosome associated 4
A_73_P092306	0	1.55719	DCST1	521797	NM_001192543	DC-STAMP domain containing 1
A_73_P047591	0	1.55606	CCDC109B	504728	NM_001075171	coiled-coil domain containing 109B
A_73_105877	0	1.55527	OGDHL	531398	NM_001192706	oxoglutarate dehydrogenase-like
A_73_P039931	0	1.55375	CD59	505574	NM_001037446	CD59 molecule, complement regulatory protein
A_73_P073631	0	1.55346	ARL5B	616679	XM_002701020	ADP-ribosylation factor-like 5B
A_73_P121651	0	1.55235	AKAP12	513774	XM_591518	A kinase (PRKA) anchor protein 12
A_73_111051	0	1.55048	CATHL5	282167	NM_174510	cathelicidin 5
A_73_P041886	0	1.54909	MGC137454	768041	NM_001077100	hypothetical protein MGC137454
A_73_P059611	0	1.54904	ODZ3	511615	XM_865074	odz, odd Oz/ten-m homolog 3 (Drosophila)
A_73_P065431	0	1.54844	ZSWIM7	514094	NM_001197136	zinc finger, SWIM-type containing 7
A_73_P088651	0	1.54812	AVL9	534141	XM_613802	AVL9 homolog (S. cerevisiase)
A_73_P074201	0	1.54697	ANKRD60	100138827	XM_001788311	ankyrin repeat domain 60
A_73_104576	0	1.54691	RUSC2	507809	NM_001082427	RUN and SH3 domain containing 2
A_73_119340	0	1.54636	LIG3	514719	NM_001038107	ligase III, DNA, ATP-dependent
A_73_P069611	0	1.54603	RCOR1	506525	XM_582981	REST corepressor 1
A_73_P088271	0	1.54584	GLCCI1	541048	XM_614289	glucocorticoid induced transcript 1
A_73_101414	0	1.54482	ADAM21	532366	NM_001192724	ADAM metallopeptidase domain 21
A_73_P072566	0	1.54412	LOC516288	516288	XM_002707743	similar to RIKEN cDNA 4933406M09
A_73_108234	0	1.54301	DLX4	516030	NM_001098041	distal-less homeobox 4
A_73_P036956	0	1.54271	MC1R	281298	NM_174108	melanocortin 1 receptor (alpha melanocyte stimulating hormone receptor)
A_73_103009	0	1.54173	C13H20orf152	517009	XM_595172	similar to Uncharacterized protein C20orf152
A_73_120173	0	1.54077	KANK3	509964	NM_001113763	KN motif and ankyrin repeat domains 3
A_73_105020	0	1.54049	ASB12	539344	NM_001192225	ankyrin repeat and SOCS box containing 12
A_73_P090011	0	1.54006	MGAT4C	539661	BC112646	mannosyl (alpha-1,3-)-glycoprotein beta-1,4-N-acetylglucosaminyltransferase, isozyme C (putative)
A_73_114976	0	1.53556	TSKS	617757	NM_001046609	testis-specific serine kinase substrate
A_73_P050396	0	1.53418	C10H14ORF53	513215	NM_001075604	chromosome 14 open reading frame 53 ortholog
A_73_P490353	0	1.53377	LOC789528	789528	XM_001256263	similar to zinc finger protein 385D
A_73_P074336	0	1.53213	BPIL1	618574	NM_001193194	bactericidal/permeability-increasing protein-like 1
A_73_P043556	0	1.53156	HSFY2	767933	NM_001077006	heat shock transcription factor, Y linked 2
A_73_112621	0	1.52854	C13H20orf79	505971	NM_001040507	chromosome 20 open reading frame 79 ortholog
A_73_P048551	0	1.52768	CCDC164	509524	NM_001037591	coiled-coil domain containing 164
A_73_P030046	0	1.52681	CDH9	541188	NM_001105253	cadherin 9, type 2 (T1-cadherin)
A_73_P074991	0	1.52676	ARHGAP20	515501	XM_593534	Rho GTPase activating protein 20
A_73_P040791	0	1.52653	LOC617079	617079	NM_001098469	similar to ATP-binding cassette transporter C4
A_73_P030171	0	1.52649	UBXN6	507936	NM_001045986	UBX domain protein 6
A_73_115909	0	1.52582	STARD10	514624	NM_001192379	StAR-related lipid transfer (START) domain containing 10
A_73_117461	0	1.52569	C17H12orf65	507595	XM_584238	chromosome 12 open reading frame 65 ortholog
A_73_108009	0	1.52536	MYL4	504201	NM_001075149	myosin, light chain 4, alkali; atrial, embryonic
A_73_P052106	0	1.52398	LOC510860	510860	NM_001075473	C4b-binding protein alpha-like
A_73_102176	0	1.52303	TTLL3	531866	NM_001035387	tubulin tyrosine ligase-like family, member 3
A_73_108843	0	1.52255	OR6Q1	511777	XM_589176	olfactory receptor, family 6, subfamily Q, member 1
A_73_101548	0	1.5218	SUN3	537130	NM_001076084	Sad1 and UNC84 domain containing 3
A_73_117370	0	1.52003	C13H20orf195	614565	NM_001079622	chromosome 20 open reading frame 195 ortholog
A_73_120343	0	1.5195	STAT4	515988	XM_001787142	signal transducer and activator of transcription 4
A_73_P050331	0	1.51809	LOC777593	777593	NM_001078140	hypothetical protein LOC777593
A_73_105180	0	1.51708	KIF2B	538921	NM_001101181	kinesin family member 2B
A_73_P041626	0	1.51639	RNF38	532877	NM_001034581	ring finger protein 38
A_73_113015	0	1.51543	SYT13	540545	NM_001098115	synaptotagmin XIII
A_73_112816	0	1.51522	SDR16C5	526726	XM_605100	short chain dehydrogenase/reductase family 16C, member 5
A_73_119498	0	1.51513	DUS2L	509795	NM_001075419	dihydrouridine synthase 2-like, SMM1 homolog (S. cerevisiae)
A_73_P103246	0	1.51457	EFCAB9	618333	BC102622	EF-hand calcium binding domain 9
A_73_101488	0	1.51426	TEKT4	510343	NM_001038069	tektin 4
A_73_P038131	0	1.5142	DCUN1D1	539869	NM_001102233	DCN1, defective in cullin neddylation 1, domain containing 1 (S. cerevisiae)
A_73_P041316	0	1.51414	SCGN	618206	NM_001099173	secretagogin, EF-hand calcium binding protein
A_73_102169	0	1.51376	CCDC105	528661	NM_001046292	coiled-coil domain containing 105
A_73_111334	0	1.51362	ERN1	524719	XM_001789477	endoplasmic reticulum to nucleus signaling 1
A_73_P042751	0	1.5122	SNTN	768326	NM_001078138	sentan, cilia apical structure protein
A_73_120085	0	1.51209	PAG19	337913	NM_176628	pregnancy-associated glycoprotein 19
A_73_P037281	0	1.51181	NMB	506584	NM_001075270	neuromedin B
A_73_P060001	0	1.51053	SGMS1	533538	XM_001255715	sphingomyelin synthase 1
A_73_109689	0	1.50999	OXT	280888	NM_176855	oxytocin, prepropeptide
A_73_P038611	0	1.50978	C9H6orf94	768003	NM_001077063	chromosome 6 open reading frame 94 ortholog
A_73_104174	0	1.50893	ENTPD1	282223	NM_174536	ectonucleoside triphosphate diphosphohydrolase 1
A_73_110822	0	1.50853	UBQLN3	617845	NM_001038583	ubiquilin 3
A_73_P157622	0	1.50722	LOC781911	781911	DT842739	similar to rCG35727
A_73_118488	0	1.50721	LOC525286	525286	DT830507	similar to chemokine-like factor superfamily 1
A_73_104182	0	1.5068	CYLC2	281738	NM_174303	cylicin, basic protein of sperm head cytoskeleton 2
A_73_P031811	0	1.50612	CD5L	528593	NM_001102119	CD5 molecule-like
A_73_P030556	0	1.50563	CSRNP1	515406	NM_001098035	cysteine-serine-rich nuclear protein 1
A_73_110436	0	1.50552	NTN1	522767	NM_001192566	netrin 1
A_73_P046396	0	1.50545	LOC616332	616332	NM_001101255	hypothetical LOC616332
A_73_108298	0	1.50544	C3H1orf111	539685	NM_001046460	chromosome 1 open reading frame 111 ortholog
A_73_P044356	0	1.50331	C2H1orf201	616738	NM_001102304	chromosome 1 open reading frame 201 ortholog
A_73_101728	0	1.50105	LOXL1	281903	NM_174383	lysyl oxidase-like 1
A_73_P063696	0	1.50076	KIF9	508574	XM_585366	kinesin family member 9
A_73_104546	0	1.50042	SIRT4	519328	NM_001075785	sirtuin 4
A_73_101723	0	1.50029	C3H1orf182	767912	NM_001076989	chromosome 1 open reading frame 182 ortholog
A_73_103569	0	1.50025	HHATL	516072	NM_001077929	hedgehog acyltransferase-like
A_73_P073511	0	1.49871	ECHDC3	617368	NM_001193156	enoyl CoA hydratase domain containing 3
A_73_P157652	0	1.49799	LOC785380	785380	DT848709	predicted protein-like
A_73_P046656	0	1.49774	TMEM89	505670	NM_001111068	transmembrane protein 89
A_73_111774	0	1.49674	GALNT8	540652	XM_612492	UDP-N-acetyl-alpha-D-galactosamine:polypeptide N-acetylgalactosaminyltransferase 8 (GalNAc-T8)
A_73_P073351	0	1.49664	LOC781493	781493	XR_084586	collagen, type XIV, alpha 1-like
A_73_107144	0	1.49551	ARID3C	522142	XM_600416	AT rich interactive domain 3C (BRIGHT-like)
A_73_P034036	0	1.49507	C16H1orf65	539906	NM_001076193	chromosome 1 open reading frame 65 ortholog
A_73_102954	0	-1.50087	PRSS16	614489	NM_001076330	protease, serine, 16 (thymus)
A_73_118940	0	-1.50838	NPM3	504950	XM_581148	nucleophosmin/nucleoplasmin 3
A_73_P031601	0	-1.5102	PAX6	286857	NM_001040645	paired box 6
A_73_108217	0	-1.51135	BAG2	506107	NM_001034264	BCL2-associated athanogene 2
A_73_P042171	0	-1.51184	TMEM79	513599	NM_001014920	transmembrane protein 79
A_73_115849	0	-1.51201	CADPS2	519444	NM_001102055	Ca++-dependent secretion activator 2
A_73_P107801	0	-1.51231	LOC100196901	100196901	FJ357710	hypothetical LOC100196901
A_73_115802	0	-1.51381	HAMP	512301	NM_001114508	hepcidin antimicrobial peptide
A_73_103604	0	-1.51785	IFNG	281237	NM_174086	interferon, gamma
A_73_P040041	0	-1.51853	CYP17A1	281739	NM_174304	cytochrome P450, subfamily XVII
A_73_P042926	0	-1.52031	HOXC13	538716	NM_001083490	homeobox C13
A_73_108652	0	-1.52161	ODZ1	537964	XM_618153	odz, odd Oz/ten-m homolog 1(Drosophila)
A_73_107702	0	-1.5239	EDA	616179		ectodysplasin A
A_73_100833	0	-1.52433	ATF3	515266	NM_001046193	activating transcription factor 3
A_73_114997	0	-1.52473	GCA	507139	BC148907	grancalcin, EF-hand calcium binding protein
A_73_110292	0	-1.52532	ZC4H2	768236	NM_001078111	zinc finger, C4H2 domain containing
A_73_107476	0	-1.52563	TCEAL1	507187	NM_001045960	transcription elongation factor A (SII)-like 1
A_73_108588	0	-1.52575	SEMA5B	784494	XM_001788280	sema domain, seven thrombospondin repeats (type 1 and type 1-like), transmembrane domain (TM) and short cytoplasmic domain, (semaphorin) 5B
A_73_P093696	0	-1.52788	ZNF684	100138535	XM_001787732	zinc finger protein 684
A_73_P039651	0	-1.52912	PDLIM3	538516	NM_001034646	PDZ and LIM domain 3
A_73_114129	0	-1.52947	PCSK1N	513603	NM_001083680	proprotein convertase subtilisin/kexin type 1 inhibitor
A_73_102201	0	-1.53045	DHFR	508809	NM_001077883	dihydrofolate reductase
A_73_111946	0	-1.53108	STBD1	513376	XM_591045	starch binding domain 1
A_73_P354911	0	-1.53252	ADCY9	525482	XM_603835	adenylate cyclase 9
A_73_119889	0	-1.533	ARHGAP36	514137	NM_001101988	Rho GTPase activating protein 36
A_73_111594	0	-1.53317	PBX1	540688	NM_001192768	pre-B-cell leukemia homeobox 1
A_73_104133	0	-1.53328	FBXW2	767863	NM_001076974	F-box and WD repeat domain containing 2
A_73_P043636	0	-1.53371	RHBDF1	529167	NM_001105400	rhomboid 5 homolog 1 (Drosophila)
A_73_112940	0	-1.53539	MRCL	516050	NM_001102034	mannose receptor-like precursor
A_73_102226	0	-1.53546	LOR	505154	NM_001113757	loricrin
A_73_110403	0	-1.53854	DHH	525833	XM_001788869	desert hedgehog
A_73_101812	0	-1.53905	C21H15orf58	522909	NM_001015629	hypothetical protein LOC522909
A_73_P034636	0	-1.54021	LAD1	505686	NM_001075219	ladinin 1
A_73_P040241	0	-1.54231	TMEM198	768235	NM_001078110	transmembrane protein 198
A_73_118278	0	-1.54663	CLIC1	515646	NM_001015608	chloride intracellular channel 1
A_73_P082276	0	-1.5468	FEZ2	525717	NM_001193050	fasciculation and elongation protein zeta 2 (zygin II)
A_73_P048371	0	-1.54685	SGCG	506155	NM_001075244	sarcoglycan, gamma (35kDa dystrophin-associated glycoprotein)
A_73_102799	0	-1.54877	MSR1	281311	NM_174113	macrophage scavenger receptor 1
A_73_105258	0	-1.54877	DAB2	509221	NM_001193246	disabled homolog 2, mitogen-responsive phosphoprotein (Drosophila)
A_73_103013	0	-1.54911	DUSP15	618412	XM_870742	dual specificity phosphatase 15
A_73_P490723	0	-1.55117	LOC789309	789309	XM_001256097	similar to F-box protein 27
A_73_108889	0	-1.55248	PCDH18	539464	NM_001102229	protocadherin 18
A_73_107257	0	-1.55397	NFE2	514006	NM_001014923	nuclear factor (erythroid-derived 2), 45kDa
A_73_P042141	0	-1.5555	ARPP21	618648	NM_001076950	cyclic AMP-regulated phosphoprotein, 21 kDa
A_73_P077666	0	-1.55597	ATP4B	614308	XM_864753	ATPase, H+/K+ exchanging, beta polypeptide
A_73_116221	0	-1.55858	FOXS1	540142	NM_001099716	forkhead box S1
A_73_P049316	0	-1.56017	KCNS3	541460	NM_001013606	potassium voltage-gated channel, delayed-rectifier, subfamily S, member 3
A_73_P105301	0	-1.56095	AKR7A3	788425	BC149540	aldo-keto reductase family 7, member A3 (aflatoxin aldehyde reductase)
A_73_118315	0	-1.56526	FMOD	281168	NM_174058	fibromodulin
A_73_112696	0	-1.56615	CAPN2	281662	NM_001103086	calpain 2, (m/II) large subunit
A_73_107531	0	-1.56853	SETD6	539651	NM_001098102	SET domain containing 6
A_73_101325	0	-1.56924	LGI2	541046	NM_001192816	leucine-rich repeat LGI family, member 2
A_73_115888	0	-1.56983	BVES	539988	XM_590718	blood vessel epicardial substance
A_73_P048061	0	-1.57116	KCNJ12	538479	NM_001024690	potassium inwardly-rectifying channel, subfamily J, member 12
A_73_104241	0	-1.57135	NGFR	353110	NM_001102478	nerve growth factor receptor
A_73_107227	0	-1.57188	FZD8	616913	XM_869051	frizzled homolog 8 (Drosophila)
A_73_107835	0	-1.57224	LOC654400	654400	DQ126151	GATA-6
A_73_P078391	0	-1.57646	MED12	520974	XM_599229	mediator complex subunit 12
A_73_114381	0	-1.57819	ARHGEF16	514453	NM_001101998	Rho guanine nucleotide exchange factor (GEF) 16
A_73_P030446	0	-1.57919	PHF6	518186	NM_001075769	PHD finger protein 6
A_73_103258	0	-1.58353	NBEAL1	524280	NM_001103173	neurobeachin-like 1
A_73_116227	0	-1.58875	LOC533033	533033	XR_084718	CASK-interacting protein CIP98
A_73_P047861	0	-1.58926	LOC617204	617204	NM_001076448	similar to HEAT repeat containing protein 1 (Protein BAP28)
A_73_104299	0	-1.58937	TBCC	515354	NM_001075709	tubulin folding cofactor C
A_73_P043796	0	-1.58942	NOVA1	533792	NM_001101150	neuro-oncological ventral antigen 1
A_73_104492	0	-1.59053	NLRP9	520716	NM_001024664	NLR family, pyrin domain containing 9
A_73_P130856	0	-1.59275	LOC781304	781304	XM_001249529	hypothetical LOC781304
A_73_110437	0	-1.594	ATP6V0C	550622	NM_001017954	ATPase, H+ transporting, lysosomal 16kDa, V0 subunit c
A_73_P034231	0	-1.59444	ZNF483	539505	NM_001105423	zinc finger protein 483
A_73_108114	0	-1.59511	FOXO4	618793	NM_001101277	forkhead box O4
A_73_121229	0	-1.59674	FAM49A	504763	NM_001075172	family with sequence similarity 49, member A
A_73_105424	0	-1.59982	AMIGO1	524284	NM_001101119	adhesion molecule with Ig-like domain 1
A_73_120234	0	-1.60007	ALKBH8	781788	NM_001080341	alkB, alkylation repair homolog 8 (E. coli)
A_73_P041791	0	-1.60088	SIX6	539749	NM_001104993	SIX homeobox 6
A_73_P087216	0	-1.60104	C6H4orf21	539572	XM_588126	similar to hCG21296
A_73_105503	0	-1.60265	LYZ	777776	NM_001078159	lysozyme
A_73_P032251	0	-1.60624	CD200R1L	516008	NM_001099374	CD200 receptor 1-like
A_73_P072406	0	-1.60671	HMCN1	521326	NM_001192537	hemicentin 1
A_73_P491213	0	-1.60799	ZNF114	100137841	XM_001789520	zinc finger protein 114
A_73_102350	0	-1.61246	FCGR3A	281766	NM_001077402	Fc fragment of IgG, low affinity IIIa, receptor (CD16a)
A_73_112515	0	-1.61314	TCF21	510873	NM_001014899	transcription factor 21
A_73_P039461	0	-1.6136	CD1E	510832	NM_001034394	CD1e molecule
A_73_106695	0	-1.61616	IL10RA	513478	XM_591164	interleukin 10 receptor, alpha
A_73_103502	0	-1.61755	RNF125	519541	XM_597764	ring finger protein 125
A_73_103989	0	-1.61793	KLRD1	444877	NM_001002890	killer cell lectin-like receptor subfamily D, member 1
A_73_109082	0	-1.61974	CLEC6A	514979	NM_001034479	C-type lectin domain family 6, member A
A_73_107926	0	-1.62825	ANKRD13D	505682	NM_001101857	ankyrin repeat domain 13 family, member D
A_73_121274	0	-1.6287	PALB2	507620	XM_584266	partner and localizer of BRCA2
A_73_117362	0	-1.6289	NKIRAS1	522875	NM_001075835	NFKB inhibitor interacting Ras-like 1
A_73_P033211	0	-1.63348	LDHD	510284	NM_001075443	lactate dehydrogenase D
A_73_114478	0	-1.63442	ELMOD1	768233	NM_001078108	ELMO/CED-12 domain containing 1
A_73_111281	0	-1.6366	RPS6KA6	526227	XM_604590	ribosomal protein S6 kinase, 90kDa, polypeptide 6
A_73_P047266	0	-1.63804	SLC3A1	535601	NM_001034633	solute carrier family 3 (cystine, dibasic and neutral amino acid transporters, activator of cystine, dibasic and neutral amino acid transport), member 1
A_73_P046891	0	-1.63894	TSEN2	515511	NM_001042477	tRNA splicing endonuclease 2 homolog (S. cerevisiae)
A_73_109337	0	-1.63984	ZMYM3	522721	NM_001193249	zinc finger, MYM-type 3
A_73_110214	0	-1.64093	GUCY2F	282246	NM_174549	guanylate cyclase 2F, retinal
A_73_115369	0	-1.64241	FBXO44	785057	NM_001101295	F-box protein 44
A_73_P037686	0	-1.6453	LMO3	532870	NM_001046337	LIM domain only 3 (rhombotin-like 2)
A_73_110370	0	-1.64644	LOC781126	781126	XM_001249508	transmembrane and tetratricopeptide repeat containing 2 (predicted)-like
A_73_P485398	0	-1.64727	LOC787315	787315	XM_001254754	vav 2 oncogene-like
A_73_P168187	0	-1.64795	NKD2	789390	XM_001256156	naked cuticle homolog 2 (Drosophila)
A_73_P090621	0	-1.64889	LRIG3	506574	DV776651	leucine-rich repeats and immunoglobulin-like domains 3
A_73_P074826	0	-1.65146	SALL4	541170	NM_001192836	sal-like 4 (Drosophila)
A_73_115087	0	-1.65241	MYB	317776	NM_175050	v-myb myeloblastosis viral oncogene homolog (avian)
A_73_100232	0	-1.65249	LOC508118	508118	XR_084111	zinc finger and BTB domain containing 3
A_73_P042541	0	-1.6579	CYP2U1	535227	NM_001076050	cytochrome P450, family 2, subfamily U, polypeptide 1
A_73_113214	0	-1.65806	RIPK4	508668	NM_001100327	receptor-interacting serine-threonine kinase 4
A_73_P047481	0	-1.65972	SLC13A4	531535	NM_001076884	solute carrier family 13 (sodium/sulfate symporters), member 4
A_73_118955	0	-1.66148	TPM1	281544	NM_001013590	tropomyosin 1 (alpha)
A_73_108834	0	-1.66166	SNX7	512918	NM_001163937	sorting nexin 7
A_73_P081801	0	-1.66549	ZDHHC14	517451	NM_001191179	zinc finger, DHHC-type containing 14
A_73_107156	0	-1.671	HOXD13	520424	XM_598665	homeobox A13-like
A_73_113882	0	-1.67236	RHOD	512924	NM_001192338	ras homolog gene family, member D
A_73_P071391	0	-1.67607	SLC7A4	504923	NM_001192042	solute carrier family 7 (cationic amino acid transporter, y+ system), member 4
A_73_P035506	0	-1.67639	C16H1orf95	614962	NM_001083770	hypothetical LOC614962
A_73_111061	0	-1.67861	PYROXD2	519120	NM_001034532	pyridine nucleotide-disulphide oxidoreductase domain 2
A_73_P034096	0	-1.67906	IGFBPL1	616886	NM_001099161	insulin-like growth factor binding protein-like 1
A_73_120227	0	-1.68246	COL11A1	287013	NM_001166509	collagen, type XI, alpha 1
A_73_111808	0	-1.68827	HNMT	613413	NM_001035434	histamine N-methyltransferase
A_73_101760	0	-1.68909	TMEM25	504393	NM_001083639	transmembrane protein 25
A_73_116784	0	-1.69237	PHACTR1	537594	BC126664	phosphatase and actin regulator 1
A_73_118932	0	-1.693	NGEF	540756	NM_001076926	neuronal guanine nucleotide exchange factor
A_73_107797	0	-1.69337	LEFTY2	534018	XM_613627	left-right determination factor 2
A_73_108806	0	-1.69446	RPL37A	504413	NM_001035008	ribosomal protein L37a
A_73_119915	0	-1.69467	ZNF362	508065	NM_001192168	zinc finger protein 362
A_73_P050751	0	-1.69588	MGC148293	617425	NM_001082462	phospholipase inhibitor
A_73_115554	0	-1.69761	MIA	280857	NM_173936	melanoma inhibitory activity
A_73_102969	0	-1.69764	SLC37A2	506687	NM_001024486	solute carrier family 37 (glycerol-3-phosphate transporter), member 2
A_73_118813	0	-1.70079	LOC617166	617166	XM_882574	similar to rCG38917
A_73_110493	0	-1.70082	TRIB2	352960	NM_178317	tribbles homolog 2 (Drosophila)
A_73_P084611	0	-1.70104	LOC618330	618330	XM_002684208	similar to cyclin I
A_73_103719	0	-1.70331	LOC100296050	100296050	BC148922	similar to zinc finger protein 264
A_73_P047416	0	-1.70336	MYH1	281337	NM_174117	myosin, heavy chain 1, skeletal muscle, adult
A_73_111763	0	-1.70562	SCRN2	515013	BC119889	secernin 2
A_73_101259	0	-1.70781	LOXL3	613599	NM_001192969	lysyl oxidase-like 3
A_73_109488	0	-1.70979	SLC35D2	617113	XM_869304	solute carrier family 35, member D2
A_73_P037531	0	-1.7169	DBX2	510669	NM_001075461	developing brain homeobox 2
A_73_109798	0	-1.72067	ASGR1	509121	NM_001037590	asialoglycoprotein receptor 1
A_73_119160	0	-1.72104	PPP2R5B	505915	NM_001075232	protein phosphatase 2, regulatory subunit B', beta
A_73_P037811	0	-1.73011	C5H12orf39	509493	NM_001075407	spexin
A_73_102704	0	-1.73117	UTP3	521106	XM_599363	UTP3, small subunit (SSU) processome component, homolog (S. cerevisiae)
A_73_111409	0	-1.73206	GNB3	513340	NM_001192347	guanine nucleotide binding protein (G protein), beta polypeptide 3
A_73_103867	0	-1.73691	MX1	280872	NM_173940	myxovirus (influenza virus) resistance 1, interferon-inducible protein p78 (mouse)
A_73_113169	0	-1.73697	MAL2	511940	NM_001081719	mal, T-cell differentiation protein 2 (gene/pseudogene)
A_73_P049926	0	-1.74193	COL13A1	613849	NM_001105433	collagen, type XIII, alpha 1
A_73_118960	0	-1.74452	HOXA4	538865	NM_001076134	homeobox A4
A_73_115011	0	-1.7456	LOC788826	788826	XM_002706366	complement factor H-like
A_73_117442	0	-1.74809	FBP2	514066	NM_001046164	fructose-1,6-bisphosphatase 2
A_73_100106	0	-1.7487	TWIST1	782170	XM_001250357	twist homolog 1 (Drosophila)
A_73_P040701	0	-1.75176	LOC529196	529196	NM_001075921	C-C chemokine receptor type 1-like
A_73_117129	0	-1.75536	FOLH1	505865	NM_001101858	folate hydrolase (prostate-specific membrane antigen) 1
A_73_105361	0	-1.75604	GIPC2	518246	NM_001080279	GIPC PDZ domain containing family, member 2
A_73_P043196	0	-1.75644	MMP19	533203	NM_001075983	matrix metallopeptidase 19
A_73_114416	0	-1.7578	GRB14	497029	NM_001011681	growth factor receptor-bound protein 14
A_73_113728	0	-1.76095	LALBA	281894	NM_174378	lactalbumin, alpha-
A_73_P034181	0	-1.7624	TFF2	616105	NM_001083521	trefoil factor 2
A_73_P077016	0	-1.76489	LRCH1	505325		leucine-rich repeats and calponin homology (CH) domain containing 1
A_73_113586	0	-1.76717	FAM113B	540367	NM_001101207	Protein FAM113B
A_73_107414	0	-1.7679	RGS17	504255	NM_001101836	regulator of G-protein signaling 17
A_73_P161077	0	-1.76978	NOTCH1	767866	XM_001252842	Notch homolog 1, translocation-associated (Drosophila)
A_73_118555	0	-1.77207	HSD3B1	281824	NM_174343	hydroxy-delta-5-steroid dehydrogenase, 3 beta- and steroid delta-isomerase 1
A_73_104448	0	-1.77524	SCG5	508224	NM_001045998	secretogranin V (7B2 protein)
A_73_105915	0	-1.78236	SLC6A1	407118	NM_001077836	solute carrier family 6 (neurotransmitter transporter, GABA), member 1
A_73_101617	0	-1.78237	SMAGP	787004	NM_001083793	small cell adhesion glycoprotein
A_73_119287	0	-1.78321	OGT	532053	NM_001098070	O-linked N-acetylglucosamine (GlcNAc) transferase (UDP-N-acetylglucosamine:polypeptide-N-acetylglucosaminyl transferase)
A_73_111883	0	-1.78713	EIF2C3	406231	NM_001001133	eukaryotic translation initiation factor 2C, 3
A_73_P033971	0	-1.79409	CTBP2	281730	NM_175712	C-terminal binding protein 2
A_73_P066836	0	-1.79828	JPH3	507713	DN515905	junctophilin 3
A_73_109340	0	-1.79881	PXN	517456	XM_595626	paxillin
A_73_P048631	0	-1.8086	PRSS35	614940	NM_001035457	protease, serine, 35
A_73_P082766	0	-1.80884	LOC538522	538522	BC149100	hypothetical LOC538522
A_73_P058196	0	-1.81055	LOC100139027	100139027	XM_001789362	similar to Uncharacterized FAM18-like protein CG5021
A_73_106573	0	-1.81254	CACHD1	536020	XM_616138	cache domain containing 1
A_73_113587	0	-1.81428	TMCC2	768080	NM_001077135	transmembrane and coiled-coil domain family 2
A_73_108973	0	-1.81473	OR52B2	507282	XM_583868	olfactory receptor, family 52, subfamily B, member 2
A_73_P035246	0	-1.81783	HOXD4	513306	NM_001101087	homeobox D4
A_73_106259	0	-1.8212	BCAT1	505926	NM_001083644	branched chain amino-acid transaminase 1, cytosolic
A_73_101170	0	-1.82771	NR2F1	327684	NM_175804	nuclear receptor subfamily 2, group F, member 1
A_73_P113921	0	-1.82919	CDNF	513798	DY158030	cerebral dopamine neurotrophic factor
A_73_P069501	0	-1.83212	GSC	514862	NM_001192386	goosecoid homeobox
A_73_101280	0	-1.83533	ARMCX2	767841	NM_001076960	armadillo repeat containing, X-linked 2
A_73_P128816	0	-1.83889	VIPR2	790124	XM_001256681	vasoactive intestinal peptide receptor 2
A_73_109571	0	-1.84404	SLC38A11	523418	NM_001031760	solute carrier family 38, member 11
A_73_103461	0	-1.84549	PCDH19	524109	XM_602429	protocadherin 19
A_73_120712	0	-1.84695	SALL2	527574	NM_001102112	sal-like 2 (Drosophila)
A_73_115344	0	-1.84892	AQP5	782368	NM_001191160	aquaporin 5
A_73_108519	0	-1.85035	KLK6	532677	NM_001101140	kallikrein-related peptidase 6
A_73_P067776	0	-1.85248	LOC508455	508455	BC112589	similar to Putative steroid dehydrogenase KIK-I
A_73_117756	0	-1.85253	SIX1	511371	BC123733	SIX homeobox 1
A_73_P043326	0	-1.85481	CXCL9	513990	NM_001113172	chemokine (C-X-C motif) ligand 9
A_73_P238945	0	-1.856	LOC790886	790886	NM_001105027	hypothetical protein LOC790886
A_73_113644	0	-1.85913	ITGB4	506995	NM_001193257	integrin, beta 4
A_73_116270	0	-1.86328	MSX1	286872	NM_174798	msh homeobox 1
A_73_110694	0	-1.86524	NG5	617717	NM_001076947	NG5
A_73_107509	0	-1.86877	LRRC3	506054	NM_001098884	leucine rich repeat containing 3
A_73_110864	0	-1.87803	NGFRAP1	100034674	NM_001163777	nerve growth factor receptor (TNFRSF16) associated protein 1
A_73_101506	0	-1.87974	PPM1K	540329	NM_001046474	protein phosphatase, Mg2+/Mn2+ dependent, 1K
A_73_112020	0	-1.88048	GABRB3	529593	NM_001099380	gamma-aminobutyric acid (GABA) A receptor, beta 3
A_73_P051816	0	-1.89418	TKTL1	507517	NM_001045972	transketolase-like 1
A_73_P088706	0	-1.89526	WIPF3	786606		WAS/WASL interacting protein family, member 3
A_73_P091362	0	-1.89649	KLRC1	783419	EF081286	NKG2A-like
A_73_102301	0	-1.89721	KCNA1	538703	XM_582110	potassium voltage-gated channel, shaker-related subfamily, member 1 (episodic ataxia with myokymia)
A_73_105921	0	-1.90703	NRN1	538730	NM_001046438	neuritin 1
A_73_P031981	0	-1.9081	C1S	767827	NM_001076550	complement component 1, s subcomponent
A_73_108545	0	-1.91087	LPHN2	281278	BC146094	latrophilin 2
A_73_P033871	0	-1.91253	SLC10A7	613859	NM_001076292	solute carrier family 10 (sodium/bile acid cotransporter family), member 7
A_73_P051066	0	-1.91564	LOC777601	777601	BC120247	hypothetical protein LOC777601
A_73_P065381	0	-1.9171	MYH2	788772	NM_001166227	myosin, heavy chain 2, skeletal muscle, adult
A_73_119169	0	-1.9198	HHEX	539542	NM_001105424	hematopoietically expressed homeobox
A_73_P081526	0	-1.92323	C9H6orf192	529052	XM_607492	similar to F55A4.8a
A_73_P052506	0	-1.92597	H19	100126192	NR_003958	H19, imprinted maternally expressed transcript (non-protein coding)
A_73_112457	0	-1.93299	LOC789339	789339	XM_585011	myosin light chain 2a-like
A_73_110038	0	-1.93744	RPRM	614739	NM_001080739	reprimo, TP53 dependent G2 arrest mediator candidate
A_73_P043071	0	-1.9462	CXCL11	516104	NM_001113173	chemokine (C-X-C motif) ligand 11
A_73_120627	0	-1.94777	STXBP1	282378	NM_174619	syntaxin binding protein 1
A_73_120317	0	-1.9496	ACTN3	539375	NM_001076157	actinin, alpha 3
A_73_P094796	0	-1.95494	LOC613365	613365	XM_864052	similar to formiminotransferase cyclodeaminase
A_73_103476	0	-1.9598	ANKRD1	510376	NM_001034378	ankyrin repeat domain 1 (cardiac muscle)
A_73_106854	0	-1.96355	HEY2	538619	NM_001192055	hairy/enhancer-of-split related with YRPW motif 2
A_73_P045316	0	-1.96473	TMEM119	510926	NM_001083664	transmembrane protein 119
A_73_110460	0	-1.97112	TRAF5	507234	NM_001105340	TNF receptor-associated factor 5
A_73_109971	0	-1.97415	SLC39A8	508193	XM_584935	solute carrier family 39 (zinc transporter), member 8
A_73_P083966	0	-1.97438	PTGER1	507437	NM_001192148	prostaglandin E receptor 1 (subtype EP1), 42kDa
A_73_116377	0	-1.97588	BAALC	614130	NM_001083508	brain and acute leukemia, cytoplasmic
A_73_107025	0	-1.97712	SFRP1	282068	NM_174460	secreted frizzled-related protein 1
A_73_P047176	0	-1.98033	COL6A2	282194	NM_001075126	collagen, type VI, alpha 2
A_73_104286	0	-1.98151	CSN1S2	282209	NM_174528	casein alpha-S2
A_73_P040361	0	-1.9854	PAK1	533729	NM_001076898	p21 protein (Cdc42/Rac)-activated kinase 1
A_73_P041911	0	-1.98778	RNF207	616057	NM_001078057	ring finger protein 207
A_73_113698	0	-1.99328	HSPB8	539524	NM_001014955	heat shock 22kDa protein 8
A_73_110988	0	-1.99675	HOXD10	540251	NM_001099105	homeobox D10
A_73_100892	0	-1.999	MAGIX	511713		MAGI family member, X-linked
A_73_102755	0	-2.00003	DUSP26	533896	NM_001076004	dual specificity phosphatase 26 (putative)
A_73_P051296	0	-2.00683	LOC513767	513767	NM_001083681	phosphatidylcholine transfer protein-like
A_73_P086246	0	-2.01086	DOCK8	100295817	NM_001191532	dedicator of cytokinesis 8
A_73_102780	0	-2.01742	B3GALNT1	767844	NM_001076963	beta-1,3-N-acetylgalactosaminyltransferase 1 (globoside blood group)
A_73_111590	0	-2.02399	TRIM34	539820	NM_001046461	tripartite motif containing 34
A_73_P060471	0	-2.02582	TIAL1	614540	NM_001193056	TIA1 cytotoxic granule-associated RNA binding protein-like 1
A_73_105507	0	-2.02652	MAPK13	535327	NM_001014947	mitogen-activated protein kinase 13
A_73_P096161	0	-2.02906	LOC781645	781645	BC105226	hypothetical LOC781645
A_73_104147	0	-2.03242	PLA2G1B	282457	NM_174646	phospholipase A2, group IB (pancreas)
A_73_P061801	0	-2.03289	HMGCLL1	535508	NM_001191193	3-hydroxymethyl-3-methylglutaryl-CoA lyase-like 1
A_73_106759	0	-2.03738	HARS	510937	NM_001046066	histidyl-tRNA synthetase
A_73_120633	0	-2.041	FCGR2	282229	NM_174539	Fc fragment of IgG, low affinity IIb, receptor (CD32)
A_73_P060721	0	-2.04124	FZD4	445416	AB257753	frizzled homolog 4 (Drosophila)
A_73_P050046	0	-2.04151	CASQ1	508394	NM_001077877	calsequestrin 1 (fast-twitch, skeletal muscle)
A_73_113965	0	-2.04319	MS4A18	514287	NM_001101992	membrane-spanning 4-domains, subfamily A, member 18
A_73_P061216	0	-2.04537	SNX19	504649	XM_580805	sorting nexin 19
A_73_P041336	0	-2.05102	VTI1A	780850	NM_001079792	vesicle transport through interaction with t-SNAREs homolog 1A (yeast)
A_73_116882	0	-2.06403	ARG1	513608	NM_001046154	arginase, liver
A_73_100158	0	-2.06571	S100A1	786100	NM_001191226	S100 calcium binding protein A1
A_73_P035241	0	-2.0705	PERP	509485	NM_001034350	PERP, TP53 apoptosis effector
A_73_119762	0	-2.08088	GALNT6	506903	NM_001015534	UDP-N-acetyl-alpha-D-galactosamine:polypeptide N-acetylgalactosaminyltransferase 6 (GalNAc-T6)
A_73_P059021	0	-2.0823	LOC534672	534672	XM_614520	similar to family with sequence similarity 20, member C
A_73_P082126	0	-2.09002	IL18RAP	493716	XM_001255518	interleukin 18 receptor accessory protein
A_73_P052221	0	-2.09185	CAPN1	281661	NM_174259	calpain 1, (mu/I) large subunit
A_73_121406	0	-2.10001	GARS	408010	NM_001097566	glycyl-tRNA synthetase
A_73_113048	0	-2.10021	SUSD4	508637	NM_001101904	sushi domain containing 4
A_73_P466458	0	-2.10785	NEF3	281347	AF091342	neurofilament, medium polypeptide
A_73_110481	0	-2.11088	FRMPD3	517537	XM_595709	FERM and PDZ domain containing 3
A_73_101978	0	-2.11154	ROR2	785924	NM_001105464	receptor tyrosine kinase-like orphan receptor 2
A_73_108166	0	-2.11691	RTP4	532442	NM_001075961	receptor (chemosensory) transporter protein 4
A_73_P084451	0	-2.11747	TNFSF9	521748	BC149778	tumor necrosis factor (ligand) superfamily, member 9
A_73_P036426	0	-2.11764	SLC5A3	282362	NM_174607	solute carrier family 5 (inositol transporters), member 3
A_73_106352	0	-2.11813	C6H4orf31	519500	BC149407	chromosome 4 open reading frame 31 ortholog
A_73_115810	0	-2.11989	CGREF1	507586	NM_001045977	cell growth regulator with EF-hand domain 1
A_73_111843	0	-2.12591	XPNPEP3	539202	NM_001192194	X-prolyl aminopeptidase (aminopeptidase P) 3, putative
A_73_119468	0	-2.13217	RSPO3	534650	NM_001076034	R-spondin 3 homolog (Xenopus laevis)
A_73_P148856	0	-2.13801	SHISA3	781091	XM_001249461	shisa homolog 3 (Xenopus laevis)
A_73_P490968	0	-2.14134	LOC100139623	100139623	XM_001787401	similar to hCG1794302
A_73_102573	0	-2.14463	DOC2A	528120	NM_001083709	double C2-like domains, alpha
A_73_115494	0	-2.14959	HBA	512439	NM_001077422	hemoglobin, alpha 2
A_73_107261	0	-2.15343	WDR34	531489	BC116094	WD repeat domain 34
A_73_P491713	0	-2.15776	LOC790497	790497	XM_001256951	roundabout 1-like
A_73_P080476	0	-2.15959	LOC523451	523451	XR_082842	tetratricopeptide repeat domain 9
A_73_111445	0	-2.16151	GABRA2	282236	NM_174541	gamma-aminobutyric acid (GABA) A receptor, alpha 2
A_73_P051246	0	-2.16304	ABI3BP	538604	BT029860	ABI family, member 3 (NESH) binding protein
A_73_P040771	0	-2.16455	PRPF8	507371	NM_001105638	PRP8 pre-mRNA processing factor 8 homolog (S. cerevisiae)
A_73_120971	0	-2.1682	LRCH2	537991	XM_618181	leucine-rich repeats and calponin homology (CH) domain containing 2
A_73_107951	0	-2.1683	CYP27C1	617338	XM_869576	cytochrome P450, family 27, subfamily C, polypeptide 1
A_73_109829	0	-2.16864	A2LD1	512596	NM_001075571	AIG2-like domain 1
A_73_105872	0	-2.17897	CCT6B	538090	NM_001034642	chaperonin containing TCP1, subunit 6B (zeta 2)
A_73_P049446	0	-2.18763	TFAP2C	511317	NM_001075509	transcription factor AP-2 gamma (activating enhancer binding protein 2 gamma)
A_73_P051071	0	-2.18988	CBR1	515946	NM_001034513	carbonyl reductase 1
A_73_116323	0	-2.20249	EDN1	281137	NM_181010	endothelin 1
A_73_P080201	0	-2.20822	SEMA6D	518458	NM_001191133	sema domain, transmembrane domain (TM), and cytoplasmic domain, (semaphorin) 6D
A_73_106383	0	-2.20876	GATA5	504784	NM_001034221	GATA binding protein 5
A_73_103206	0	-2.21054	NLGN4Y	531847	XM_610350	neuroligin 4, Y-linked-like
A_73_P091351	0	-2.21927	LOC783027	783027	XM_001251353	bitter taste receptor
A_73_P047336	0	-2.22512	CX3CR1	100124525	NM_001102558	chemokine (C-X3-C motif) receptor 1
A_73_113697	0	-2.22796	LRR1	790210	NM_001105025	leucine rich repeat protein 1
A_73_P048046	0	-2.23399	MGC148542	532145	NM_001102143	hypothetical LOC532145
A_73_111396	0	-2.2377	PCBD1	530736	BC103434	pterin-4 alpha-carbinolamine dehydratase/dimerization cofactor of hepatocyte nuclear factor 1 alpha
A_73_116648	0	-2.2389	HOXA2	524150	NM_001075854	homeobox A2
A_73_110514	0	-2.24075	RDH13	508082	NM_001075345	retinol dehydrogenase 13 (all-trans/9-cis)
A_73_P032746	0	-2.24173	FGF1	281160	NM_174055	fibroblast growth factor 1 (acidic)
A_73_P511163	0	-2.24441	HOXB8	785855	XM_001788233	homeobox B8
A_73_P030121	0	-2.24987	PANX2	539070	NM_001102225	pannexin 2
A_73_P073486	0	-2.25218	CCDC3	509875	NM_001172375	coiled-coil domain containing 3
A_73_107522	0	-2.25625	TEC	504733	XM_580898	tec protein tyrosine kinase
A_73_101190	0	-2.26254	HOXA9	510459	NM_001105617	homeobox A9
A_73_101137	0	-2.26299	CACNA1G	282411	NM_001193140	calcium channel, voltage-dependent, T type, alpha 1G subunit
A_73_102049	0	-2.27052	RYK	781353	XM_001249766	RYK receptor-like tyrosine kinase
A_73_P493363	0	-2.27665	LOC785774	785774	XM_001253685	left-right determination, factor B preproprotein-like
A_73_P042446	0	-2.27688	MGC139026	617515	NM_001083778	hypothetical LOC617515
A_73_P065491	0	-2.27871	RAI1	528972	XM_607410	retinoic acid induced 1
A_73_117816	0	-2.30045	IFIT3	509678	NM_001075414	interferon-induced protein with tetratricopeptide repeats 3
A_73_119224	0	-2.30662	LINGO1	520694	XM_598942	leucine rich repeat and Ig domain containing 1
A_73_105901	0	-2.31018	TBX20	539419	NM_001192237	T-box 20
A_73_P041421	0	-2.31409	SARNP	732539	NM_001042654	SAP domain containing ribonucleoprotein
A_73_120142	0	-2.32025	MGC157368	789809	NM_001083801	hypothetical protein LOC789809
A_73_104159	0	-2.32153	PDZRN3	509083	XM_002702749	PDZ domain containing ring finger 3
A_73_108676	0	-2.33056	SH3GL2	512450	NM_001076840	SH3-domain GRB2-like 2
A_73_114422	0	-2.33319	LOC616065	616065	BC102871	60S ribosomal protein L22-like
A_73_P492798	0	-2.34366	LOC785262	785262	XM_001253333	testis expressed sequence 13-like
A_73_P248276	0	-2.35078	LOC100138354	100138354	XM_001787645	hypothetical protein LOC100138354
A_73_P060171	0	-2.35998	CRTAC1	100139581		cartilage acidic protein 1
A_73_P046456	0	-2.37307	GHR	280805	NM_176608	growth hormone receptor
A_73_103163	0	-2.38212	CRABP2	493998	BC142037	cellular retinoic acid binding protein 2
A_73_107629	0	-2.38219	MRPL22	614639	NM_001035454	mitochondrial ribosomal protein L22
A_73_103859	0	-2.40002	SOSTDC1	523184	NM_001046265	sclerostin domain containing 1
A_73_109372	0	-2.40343	AOX1	338074	NM_176668	aldehyde oxidase 1
A_73_P490253	0	-2.40869	PCDHB6	786512	XM_002689228	protocadherin beta 6
A_73_120261	0	-2.4093	HSD17B7	505212	NM_001083375	hydroxysteroid (17-beta) dehydrogenase 7
A_73_P511203	0	-2.42073	LOC504276	504276	XM_001788480	similar to purine-rich element binding protein B
A_73_104882	0	-2.42961	HOXA10	784386	NM_001105017	homeobox A10
A_73_P041816	0	-2.44288	CACNG1	781184	NM_001080337	calcium channel, voltage-dependent, gamma subunit 1
A_73_P050371	0	-2.44698	GJB6	508454	NM_001015546	gap junction protein, beta 6, 30kDa
A_73_P077527	0	-2.45653	NALCN	536103	XM_616223	sodium leak channel, non-selective
A_73_P037831	0	-2.45862	TRPC2	282101	NM_174477	transient receptor potential channel 2
A_73_P049746	0	-2.474	ZEB2	539873	NM_001076192	zinc finger E-box binding homeobox 2
A_73_102250	0	-2.48255	MBL-A	497014	NM_001010994	mannose binding lectin, liver (A)
A_73_P044226	0	-2.48267	RGS20	614441	NM_001076327	regulator of G-protein signaling 20
A_73_P033051	0	-2.49447	NR1I2	493713	NM_001103226	nuclear receptor subfamily 1, group I, member 2
A_73_P044046	0	-2.49864	KCNE1	528014	NM_001077977	potassium voltage-gated channel, Isk-related family, member 1
A_73_P044771	0	-2.50403	NEFL	281348	NM_174121	neurofilament, light polypeptide
A_73_110847	0	-2.5291	ABCC3	533151	NM_001192756	ATP-binding cassette, sub-family C (CFTR/MRP), member 3
A_73_121298	0	-2.53521	DRD1	281125	NM_174042	dopamine receptor D1
A_73_115586	0	-2.5673	NRG1	281361	NM_174128	neuregulin 1
A_73_P078766	0	-2.59316	MID1	534604	NM_001192822	midline 1 (Opitz/BBB syndrome)
A_73_119910	0	-2.61069	CHRNG	281689	NM_174273	cholinergic receptor, nicotinic, gamma
A_73_103807	0	-2.61977	LOC539889	539889	XR_083180	inositol polyphosphate-5-phosphatase F
A_73_106208	0	-2.62323	SERPINF2	282522	NM_174670	serpin peptidase inhibitor, clade F (alpha-2 antiplasmin, pigment epithelium derived factor), member 2
A_73_P046006	0	-2.62591	MAP3K8	535622	NM_001099071	mitogen-activated protein kinase kinase kinase 8
A_73_110814	0	-2.6289	SLPI	512548	XM_590087	secretory leukocyte peptidase inhibitor
A_73_P034256	0	-2.63568	CYB5RL	526748	NM_001105397	cytochrome b5 reductase-like
A_73_109929	0	-2.64769	PPP6R3	515218	NM_001105372	protein phosphatase 6, regulatory subunit 3
A_73_P035616	0	-2.65471	CYBB	281112	NM_174035	cytochrome b-245, beta polypeptide
A_73_P104406	0	-2.68412	MEG3	100335527	NR_037684	maternally expressed 3 (non-protein coding)
A_73_113298	0	-2.68665	LOC785762	785762	NM_001166225	dihydrodiol dehydrogenase 3
A_73_P203777	0	-2.69198	PRR16	615789	XM_867687	proline rich 16
A_73_P078156	0	-2.70473	NRK	783774	NM_001191165	Nik related kinase
A_73_112680	0	-2.70953	QRFPR	529752	NM_001192681	pyroglutamylated RFamide peptide receptor
A_73_104248	0	-2.7104	ZC3HC1	533550	NM_001034591	zinc finger, C3HC-type containing 1
A_73_106465	0	-2.71205	ABCG5	515536	NM_001024547	ATP-binding cassette, sub-family G (WHITE), member 5
A_73_P064121	0	-2.72433	DSC2	281128	M81190	desmocollin 2
A_73_108609	0	-2.73786	GALNT14	540500	NM_001192732	UDP-N-acetyl-alpha-D-galactosamine:polypeptide N-acetylgalactosaminyltransferase 14 (GalNAc-T14)
A_73_P049196	0	-2.74227	ITGB1BP3	780788	NM_001079643	integrin beta 1 binding protein 3
A_73_104664	0	-2.75066	HOXA5	768039	NM_001077098	homeobox A5
A_73_P041136	0	-2.7695	TEAD2	100125315	NM_001103347	TEA domain family member 2
A_73_112058	0	-2.79235	RHOG	538559	NM_001080305	ras homolog gene family, member G (rho G)
A_73_P346941	0	-2.84561	MAP7D1	512106	XM_589552	MAP7 domain containing 1
A_73_102717	0	-2.85728	MYL2	505519	NM_001035025	myosin, light chain 2, regulatory, cardiac, slow
A_73_P032526	0	-2.86711	C28H10orf54	783068	NM_001080347	hypothetical protein LOC783068
A_73_107252	0	-2.90822	LRRN3	539665	XM_588627	leucine rich repeat neuronal 3
A_73_101852	0	-2.90987	LOC514601	514601	XM_592474	similar to Protein FAM102B
A_73_118787	0	-2.9148	VARS2	507248		valyl-tRNA synthetase 2, mitochondrial (putative)
A_73_P073286	0	-2.91659	CA13	513850	BC151698	carbonic anhydrase XIII
A_73_114546	0	-2.91956	PEPD	615158	NM_001080318	peptidase D
A_73_P056816	0	-2.93417	LOC524282	524282	XM_002693854	similar to olfactory receptor Olfr1134
A_73_113827	0	-2.94113	KRT27	521074	NM_001075815	keratin 27
A_73_108161	0	-3.00525	LY86	613856	NM_001083761	lymphocyte antigen 86
A_73_P060141	0	-3.04169	PIK3AP1	100138311	XM_001790272	phosphoinositide-3-kinase adaptor protein 1
A_73_110283	0	-3.04631	CRYGD	281723	NM_174291	crystallin, gamma D
A_73_115193	0	-3.05841	CLEC7A	532865	NM_001031852	C-type lectin domain family 7, member A
A_73_P041191	0	-3.06223	PMCH	508013	NM_001080240	pro-melanin-concentrating hormone
A_73_P136386	0	-3.06642	LOC616039	616039	DY130727	similar to Pancreatic trypsin inhibitor precursor (Basic protease inhibitor) (BPI) (BPTI) (Aprotinin)
A_73_112134	0	-3.0715	KLHL33	100141057	NM_001166652	kelch-like 33 (Drosophila)
A_73_121455	0	-3.11562	FABP7	777787	NM_001078162	fatty acid binding protein 7, brain
A_73_117766	0	-3.1877	WDR78	535410	XM_002703952	WD repeat domain 78
A_73_P072076	0	-3.20311	SKI	506127	XM_582529	v-ski sarcoma viral oncogene homolog (avian)
A_73_P047921	0	-3.22549	NR1H4	540528	NM_001034708	nuclear receptor subfamily 1, group H, member 4
A_73_107112	0	-3.24133	PLAC8	509228	NM_001025325	placenta-specific 8
A_73_P039721	0	-3.34722	MPZL2	540423	NM_001015673	myelin protein zero-like 2
A_73_107687	0	-3.3473	SCN2B	538722	NM_001192074	sodium channel, voltage-gated, type II, beta
A_73_P090551	0	-3.35091	HELB	614572	XM_866120	helicase (DNA) B
A_73_P105616	0	-3.3551	XIRP1	509670	BC151615	xin actin-binding repeat containing 1
A_73_116252	0	-3.3681	ATAD1	506045	XM_582436	ATPase family, AAA domain containing 1
A_73_104750	0	-3.38435	TBX3	781063	XM_001787821	T-box 3
A_73_115872	0	-3.39284	ITPA	613653	NM_001076282	inosine triphosphatase (nucleoside triphosphate pyrophosphatase)
A_73_P031301	0	-3.39691	canx	407129	NM_001105612	calnexin
A_73_P167092	0	-3.40076	LOC532077	532077	XM_610587	similar to FLJ00185 protein
A_73_105653	0	-3.4617	LASS4	505233	NM_001015520	LAG1 homolog, ceramide synthase 4
A_73_P078006	0	-3.46633	PLXNB3	504294	XM_580392	plexin B3
A_73_P087506	0	-3.50367	LOC783703	783703	XM_001252230	similar to Paired mesoderm homeobox protein 2B (Paired-like homeobox 2B) (PHOX2B homeodomain protein) (Neuroblastoma Phox) (NBPhox)
A_73_P038771	0	-3.53049	KCNE1L	508071	NM_001077875	KCNE1-like
A_73_P047281	0	-3.66896	SDF4	528783	NM_001035375	stromal cell derived factor 4
A_73_P044896	0	-3.763	MGC165685	786491	NM_001099198	hypothetical protein LOC786491
A_73_115455	0	-3.84367	CCBP2	512583	NM_001015581	chemokine binding protein 2
A_73_P030641	0	-3.89054	SPATA7	510352	NM_001098928	spermatogenesis associated 7
A_73_P059996	0	-4.00053	ASAH2	615837	XM_867754	N-acylsphingosine amidohydrolase (non-lysosomal ceramidase) 2
A_73_P035691	0	-4.13806	COL21A1	533456	BC149225	collagen, type XXI, alpha 1
A_73_100007	0	-4.15606	INTU	519372	XM_597589	inturned planar cell polarity effector homolog (Drosophila)
A_73_114604	0	-4.21557	CXCL14	511771	NM_001034410	chemokine (C-X-C motif) ligand 14
A_73_P040746	0	-4.24597	SLC7A3	539065	NM_001078019	solute carrier family 7 (cationic amino acid transporter, y+ system), member 3
A_73_P063416	0	-4.36092	LRIG1	505750	XM_582085	leucine-rich repeats and immunoglobulin-like domains 1
A_73_P092501	0	-4.44365	SETDB1	100138100	XM_002686045	SET domain, bifurcated 1
A_73_121179	0	-4.66494	PITX3	512000	NM_001192305	paired-like homeodomain 3
A_73_101421	0	-4.7146	GDF10	539510	NM_001076167	growth differentiation factor 10
A_73_103656	0	-4.9036	MGC148938	530233	NM_001102128	hypothetical LOC530233
A_73_115102	0	-4.96102	SIGLEC1	539759	XM_870818	sialic acid binding Ig-like lectin 1, sialoadhesin
A_73_P036981	0	-5.13636	GSTA3	768055	NM_001077112	glutathione S-transferase, alpha 3
A_73_P064426	0	-5.20237	DYM	613923	NM_001192999	dymeclin
A_73_P073941	0	-5.55607	LOC782922	782922	NM_001166224	similar to prostaglandin F synthetase II
A_73_104385	0	-5.77221	MCAT	508130	BC148891	malonyl CoA:ACP acyltransferase (mitochondrial)
A_73_100126	0	-6.18005	ECE2	281134	NM_177956	endothelin converting enzyme 2
A_73_110256	0	-6.20884	OXSM	513530	NM_001075624	3-oxoacyl-ACP synthase, mitochondrial
A_73_P063511	0	-6.35083	RFT1	504597	NM_001192031	RFT1 homolog (S. cerevisiae)
A_73_114016	0	-6.81147	TTYH1	767943	NM_001077015	tweety homolog 1 (Drosophila)
A_73_P034761	0	-7.45364	FASTKD1	515744	NM_001102031	FAST kinase domains 1
A_73_110462	0	-7.58071	DPY19L2	524676	XM_002686819	dpy-19-like 2 (C. elegans)
A_73_P043896	0	-7.58289	DAPL1	574085	NM_001025346	death associated protein-like 1
A_73_105467	0	-7.70551	CCDC12	617519	NM_001076466	coiled-coil domain containing 12
A_73_P038421	0	-7.8631	RNF128	535869	NM_001076071	ring finger protein 128
A_73_111327	0	-8.53968	RDH11	505995	XM_582373	retinol dehydrogenase 11 (all-trans/9-cis/11-cis)
A_73_P036761	0	-9.04325	CTDSP2	506115	NM_001045935	CTD (carboxy-terminal domain, RNA polymerase II, polypeptide A) small phosphatase 2
A_73_100569	0	-9.20308	PI4KB	286846	NM_174783	phosphatidylinositol 4-kinase, catalytic, beta
A_73_P032521	0	-10.0478	C10H5orf13	100125763	NM_001105045	neuronal protein 3.1
